# Supplementary material for: Mechanochemical generation of aryne
Source: Chem Sci. 2024 Aug 8;15(33):13181–4. doi: 10.1039/d4sc03968h (PMC11308379; doi:10.1039/d4sc03968h)
Supplement: SC-015-D4SC03968H-s002 [file SC-015-D4SC03968H-s002.cif]

# Supplementary Information (SI) for Chemical Science.
# This journal is © The Royal Society of Chemistry 2024

####################################################################### 
# 
# This file contains crystal structure data downloaded from the 
# Cambridge Structural Database (CSD) hosted by the Cambridge 
# Crystallographic Data Centre (CCDC).
# 
# Full information about CCDC data access policies and citation 
# guidelines are available at http://www.ccdc.cam.ac.uk/access/V1 
# 
# Audit and citation data items may have been added by the CCDC. 
# Please retain this information to preserve the provenance of 
# this file and to allow appropriate attribution of the data. 
# 
#######################################################################

data_s6277l
_database_code_depnum_ccdc_archive 'CCDC 2295694'
loop_
_audit_author_name
_audit_author_address
'Inigo J. Vitorica-Yrezabal'
;University of Manchester
United Kingdom
;
_audit_update_record             
;
2023-09-18 deposited with the CCDC.	2024-07-25 downloaded from the CCDC.
;
_audit_creation_date             2023-03-27
_audit_creation_method           
;
Olex2 1.5
(compiled 2023.03.06 svn.rbb2c1857 for OlexSys, GUI svn.r6748)
;
_shelx_SHELXL_version_number     2019/3
_chemical_name_common            ?
_chemical_name_systematic        ?
_chemical_formula_moiety         'C15 H14 O2'
_chemical_formula_sum            'C15 H14 O2'
_chemical_formula_weight         226.26
_chemical_melting_point          ?
loop_
_atom_type_symbol
_atom_type_description
_atom_type_scat_dispersion_real
_atom_type_scat_dispersion_imag
_atom_type_scat_source
C C 0.0181 0.0091 'International Tables Vol C Tables 4.2.6.8 and 6.1.1.4'
H H 0.0000 0.0000 'International Tables Vol C Tables 4.2.6.8 and 6.1.1.4'
O O 0.0492 0.0322 'International Tables Vol C Tables 4.2.6.8 and 6.1.1.4'

_shelx_space_group_comment       
;
The symmetry employed for this shelxl refinement is uniquely defined
by the following loop, which should always be used as a source of
symmetry information in preference to the above space-group names.
They are only intended as comments.
;
_space_group_crystal_system      monoclinic
_space_group_IT_number           14
_space_group_name_H-M_alt        'P 1 21/n 1'
_space_group_name_Hall           '-P 2yn'
loop_
_space_group_symop_operation_xyz
'x, y, z'
'-x+1/2, y+1/2, -z+1/2'
'-x, -y, -z'
'x-1/2, -y-1/2, z-1/2'

_cell_length_a                   21.0807(4)
_cell_length_b                   4.92885(12)
_cell_length_c                   23.4456(5)
_cell_angle_alpha                90
_cell_angle_beta                 102.218(2)
_cell_angle_gamma                90
_cell_volume                     2380.91(9)
_cell_formula_units_Z            8
_cell_measurement_reflns_used    11742
_cell_measurement_temperature    99.97(13)
_cell_measurement_theta_max      75.8890
_cell_measurement_theta_min      2.5390
_shelx_estimated_absorpt_T_max   0.984
_shelx_estimated_absorpt_T_min   0.806
_exptl_absorpt_coefficient_mu    0.660
_exptl_absorpt_correction_T_max  1.00000
_exptl_absorpt_correction_T_min  0.77197
_exptl_absorpt_correction_type   multi-scan
_exptl_absorpt_process_details   
;
CrysAlisPro 1.171.42.80a (Rigaku Oxford Diffraction, 2023)
Empirical absorption correction using spherical harmonics,
implemented in SCALE3 ABSPACK scaling algorithm.
;
_exptl_absorpt_special_details   ?
_exptl_crystal_colour            'clear colourless'
_exptl_crystal_colour_lustre     clear
_exptl_crystal_colour_primary    colourless
_exptl_crystal_density_diffrn    1.262
_exptl_crystal_density_meas      ?
_exptl_crystal_density_method    ?
_exptl_crystal_description       plate
_exptl_crystal_F_000             960
_exptl_crystal_size_max          0.342
_exptl_crystal_size_mid          0.118
_exptl_crystal_size_min          0.025
_exptl_transmission_factor_max   ?
_exptl_transmission_factor_min   ?
_diffrn_reflns_av_R_equivalents  0.0793
_diffrn_reflns_av_unetI/netI     0.0553
_diffrn_reflns_Laue_measured_fraction_full 1.000
_diffrn_reflns_Laue_measured_fraction_max 0.981
_diffrn_reflns_limit_h_max       26
_diffrn_reflns_limit_h_min       -25
_diffrn_reflns_limit_k_max       6
_diffrn_reflns_limit_k_min       -5
_diffrn_reflns_limit_l_max       29
_diffrn_reflns_limit_l_min       -29
_diffrn_reflns_number            38693
_diffrn_reflns_point_group_measured_fraction_full 1.000
_diffrn_reflns_point_group_measured_fraction_max 0.981
_diffrn_reflns_theta_full        67.684
_diffrn_reflns_theta_max         76.186
_diffrn_reflns_theta_min         2.563
_diffrn_ambient_environment      N~2~
_diffrn_ambient_temperature      99.97(13)
_diffrn_detector                 'Hybrid Pixel Array Detector'
_diffrn_detector_area_resol_mean 10.0000
_diffrn_measured_fraction_theta_full 1.000
_diffrn_measured_fraction_theta_max 0.981
_diffrn_measurement_details      
;
List of Runs (angles in degrees, time in seconds):

  # Type    Start    End  Width  t~exp~   \w     \q     \k     \f   Frames
#--------------------------------------------------------------------------
  1  \w     43.00  87.00   1.00    1.00    --   46.08  12.00 -97.00   44
  2  \w    147.00 197.00   1.00    3.00    --  108.20  12.00 -97.00   50
  3  \w     47.00 118.00   1.00    3.00    --  108.20  12.00 -97.00   71
  4  \w    -40.00 -15.00   1.00    1.00    --   43.52  40.00   0.00   25
  5  \w     19.00  44.00   1.00    1.00    --   43.52  12.00 -97.00   25
  6  \w     52.00  77.00   1.00    1.00    --   43.52  40.00   0.00   25
  7  \w    -42.00  81.00   1.00    1.00    --   46.08  20.00   0.00  123
  8  \w    -41.00 -15.00   1.00    1.00    --   46.08  60.00   0.00   26
  9  \w    -42.00  29.00   1.00    1.00    --   46.08  30.00  90.00   71
 10  \w     88.00 134.00   1.00    1.00    --   46.08  20.00   0.00   46
 11  \w    -41.00   0.00   1.00    1.00    --   46.08  40.00  30.00   41
 12  \w    109.00 135.00   1.00    1.00    --   46.08  40.00  30.00   26
 13  \w    -39.00 135.00   1.00    1.00    --   46.08  60.00  60.00  174
 14  \w    110.00 135.00   1.00    1.00    --   46.08  12.00 -97.00   25
 15  \w     94.00 120.00   1.00    3.00    --  108.20  57.00  72.41   26
 16  \w    125.00 165.00   1.00    3.00    --  108.20  58.00 -50.02   40
 17  \w    168.00 193.00   1.00    3.00    --  108.20  57.00  72.41   25
 18  \w     65.00  93.00   1.00    3.00    --  108.20  57.00  72.41   28
 19  \w     20.00  51.00   1.00    3.00    --  108.20  57.00  72.41   31
 20  \w     19.00  45.00   1.00    3.00    --  108.20  58.00 -50.02   26
 21  \w     19.00  45.00   1.00    3.00    --  108.20  59.00  -1.36   26
 22  \w     21.00  48.00   1.00    3.00    --  108.20  60.00  41.39   27
 23  \w    118.00 144.00   1.00    3.00    --  108.20  60.00  25.14   26
 24  \w     19.00  78.00   1.00    3.00    --  108.20  56.00 -16.94   59
 25  \w    109.00 198.00   1.00    3.00    --  108.20  60.00  41.39   89
 26  \w     20.00  55.00   1.00    3.00    --  108.20  50.00  30.00   35
 27  \w     20.00  46.00   1.00    3.00    --  108.20  55.00  33.91   26
 28  \w     19.00 198.00   1.00    3.00    --  108.20  30.00-150.00  179
 29  \w     19.00  45.00   1.00    3.00    --  108.20  56.00  60.95   26
 30  \w     20.00 187.00   1.00    3.00    --  108.20  30.00 -60.00  167
 31  \w     67.00  93.00   1.00    3.00    --  108.20  50.00  10.14   26
 32  \w     19.00  68.00   1.00    3.00    --  108.20  59.00 -43.02   49
 33  \w     19.00  60.00   1.00    3.00    --  108.20  50.00   0.00   41
 34  \w    158.00 184.00   1.00    3.00    --  108.20  46.00  48.77   26
 35  \w     69.00  94.00   1.00    3.00    --  108.20  50.00 -60.00   25
 36  \w     68.00  94.00   1.00    3.00    --  108.20  60.00  25.14   26
 37  \w    113.00 139.00   1.00    3.00    --  108.20  60.00 -26.90   26
 38  \w     19.00  44.00   1.00    3.00    --  108.20  50.00 -60.00   25
 39  \w     19.00  44.00   1.00    3.00    --  108.20  60.00 -26.90   25
 40  \w     19.00  45.00   1.00    3.00    --  108.20  40.00 -60.00   26
 41  \w     19.00  66.00   1.00    3.00    --  108.20  46.00  48.77   47
 42  \w    143.00 168.00   1.00    3.00    --  108.20  60.00 -34.22   25
 43  \w     83.00 198.00   1.00    3.00    --  108.20  40.00  30.00  115
 44  \w     20.00  63.00   1.00    3.00    --  108.20  45.00 -47.17   43
 45  \w     20.00  75.00   1.00    3.00    --  108.20  41.00 -76.77   55
 46  \w    130.00 156.00   1.00    3.00    --  108.20  41.00 -76.77   26
 47  \w     20.00  45.00   1.00    3.00    --  108.20  60.00  25.14   25
 48  \w     19.00  45.00   1.00    3.00    --  108.20  54.00  12.71   26
 49  \w     21.00  53.00   1.00    3.00    --  108.20  50.00 -30.00   32
 50  \w     19.00  45.00   1.00    3.00    --  108.20  58.00  66.28   26
 51  \w     19.00  46.00   1.00    3.00    --  108.20  50.00  90.00   27
 52  \w    107.00 132.00   1.00    3.00    --  108.20  60.00 -34.22   25
 53  \w    171.00 196.00   1.00    3.00    --  108.20  59.00  50.48   25
 54  \w     19.00  45.00   1.00    3.00    --  108.20  59.00  50.48   26
 55  \w     30.00  55.00   1.00    3.00    --  108.20  49.00  55.18   25
 56  \w     19.00  89.00   1.00    3.00    --  108.20  52.00  60.56   70
 57  \w     19.00  70.00   1.00    3.00    --  108.20  51.00  20.37   51
 58  \w     19.00  45.00   1.00    3.00    --  108.20  55.00  45.11   26
 59  \w     19.00  45.00   1.00    3.00    --  108.20  50.00  10.14   26
 60  \w     19.00  45.00   1.00    3.00    --  108.20  60.00 -34.22   26
 61  \w     19.00  45.00   1.00    3.00    --  108.20  49.00  29.00   26
 62  \w     19.00  46.00   1.00    3.00    --  108.20  59.00   2.30   27
 63  \w    139.00 164.00   1.00    3.00    --  108.20  59.00  -1.36   25
;
_diffrn_measurement_device       'four-circle diffractometer'
_diffrn_measurement_device_type  'XtaLAB AFC11 (RINC): quarter-chi single'
_diffrn_measurement_method       '\w scans'
_diffrn_orient_matrix_type       
'CrysAlisPro convention (1999,Acta A55,543-557)'
_diffrn_orient_matrix_UB_11      -0.0544989000
_diffrn_orient_matrix_UB_12      0.0660326000
_diffrn_orient_matrix_UB_13      0.0324131000
_diffrn_orient_matrix_UB_21      0.0495998000
_diffrn_orient_matrix_UB_22      -0.0064661000
_diffrn_orient_matrix_UB_23      0.0586386000
_diffrn_orient_matrix_UB_31      0.0127977000
_diffrn_orient_matrix_UB_32      0.3053238000
_diffrn_orient_matrix_UB_33      -0.0057619000
_diffrn_radiation_monochromator  mirror
_diffrn_radiation_probe          x-ray
_diffrn_radiation_type           'Cu K\a'
_diffrn_radiation_wavelength     1.54184
_diffrn_source                   'Rotating-anode X-ray tube (dual wavelength)'
_diffrn_source_type              'Rigaku (Cu) X-ray DW Source'
_reflns_Friedel_coverage         0.000
_reflns_Friedel_fraction_full    .
_reflns_Friedel_fraction_max     .
_reflns_number_gt                4198
_reflns_number_total             4891
_reflns_special_details          
;
 Reflections were merged by SHELXL according to the crystal
 class for the calculation of statistics and refinement.
 
 _reflns_Friedel_fraction is defined as the number of unique
 Friedel pairs measured divided by the number that would be
 possible theoretically, ignoring centric projections and
 systematic absences.
;
_reflns_threshold_expression     'I > 2\s(I)'
_computing_cell_refinement       'CrysAlisPro 1.171.42.80a (Rigaku OD, 2023)'
_computing_data_collection       'CrysAlisPro 1.171.42.80a (Rigaku OD, 2023)'
_computing_data_reduction        'CrysAlisPro 1.171.42.80a (Rigaku OD, 2023)'
_computing_molecular_graphics    'Olex2 1.5 (Dolomanov et al., 2009)'
_computing_publication_material  'Olex2 1.5 (Dolomanov et al., 2009)'
_computing_structure_refinement  'SHELXL 2019/3 (Sheldrick, 2015)'
_computing_structure_solution    'SHELXT  (Sheldrick, 2015)'
_refine_diff_density_max         0.274
_refine_diff_density_min         -0.345
_refine_diff_density_rms         0.068
_refine_ls_extinction_coef       .
_refine_ls_extinction_method     none
_refine_ls_goodness_of_fit_ref   1.047
_refine_ls_hydrogen_treatment    constr
_refine_ls_matrix_type           full
_refine_ls_number_parameters     309
_refine_ls_number_reflns         4891
_refine_ls_number_restraints     0
_refine_ls_R_factor_all          0.0653
_refine_ls_R_factor_gt           0.0578
_refine_ls_restrained_S_all      1.047
_refine_ls_shift/su_max          0.000
_refine_ls_shift/su_mean         0.000
_refine_ls_structure_factor_coef Fsqd
_refine_ls_weighting_details     
'w=1/[\s^2^(Fo^2^)+(0.0761P)^2^+1.4906P] where P=(Fo^2^+2Fc^2^)/3'
_refine_ls_weighting_scheme      calc
_refine_ls_wR_factor_gt          0.1532
_refine_ls_wR_factor_ref         0.1604
_refine_special_details          ?
_olex2_refinement_description    
;
1. Fixed Uiso
 At 1.2 times of:
  All C(H) groups, All C(H,H) groups
 At 1.5 times of:
  All O(H) groups
2.a Ternary CH refined with riding coordinates:
 C29(H29), C14(H14)
2.b Secondary CH2 refined with riding coordinates:
 C13(H13A,H13B), C7(H7A,H7B), C28(H28A,H28B), C22(H22A,H22B)
2.c Aromatic/amide H refined with riding coordinates:
 C9(H9), C24(H24), C11(H11), C25(H25), C10(H10), C26(H26), C3(H3), C1(H1),
 C4(H4), C5(H5), C2(H2A), C16(H16), C20(H20), C17(H17), C18(H18), C19(H19)
2.d Idealised tetrahedral OH refined as rotating group:
 O2(H2), O4(H4A)
;
_atom_sites_solution_hydrogens   geom
_atom_sites_solution_primary     dual
_atom_sites_solution_secondary   ?
loop_
_atom_site_label
_atom_site_type_symbol
_atom_site_fract_x
_atom_site_fract_y
_atom_site_fract_z
_atom_site_U_iso_or_equiv
_atom_site_adp_type
_atom_site_occupancy
_atom_site_site_symmetry_order
_atom_site_calc_flag
_atom_site_refinement_flags_posn
_atom_site_refinement_flags_adp
_atom_site_refinement_flags_occupancy
_atom_site_disorder_assembly
_atom_site_disorder_group
O2 O 0.74304(6) 0.0274(3) 0.40315(6) 0.0291(3) Uani 1 1 d . . . . .
H2 H 0.725701 0.181619 0.399334 0.044 Uiso 1 1 calc R U . . .
O1 O 0.90565(6) 0.3074(3) 0.49858(5) 0.0317(3) Uani 1 1 d . . . . .
O3 O 0.58765(6) 0.7988(3) 0.48832(5) 0.0318(3) Uani 1 1 d . . . . .
O4 O 0.69001(6) 0.5237(3) 0.38043(6) 0.0331(3) Uani 1 1 d . . . . .
H4A H 0.701497 0.687041 0.384452 0.050 Uiso 1 1 calc R U . . .
C8 C 0.89638(8) 0.3655(4) 0.44062(8) 0.0268(4) Uani 1 1 d . . . . .
C30 C 0.58028(8) 0.7275(4) 0.38319(8) 0.0253(4) Uani 1 1 d . . . . .
C23 C 0.56196(8) 0.8490(4) 0.43097(7) 0.0255(4) Uani 1 1 d . . . . .
C29 C 0.62173(8) 0.5091(4) 0.36277(8) 0.0273(4) Uani 1 1 d . . . . .
H29 H 0.605899 0.324140 0.370417 0.033 Uiso 1 1 calc R U . . .
C15 C 0.85023(8) 0.2502(4) 0.39574(8) 0.0254(4) Uani 1 1 d . . . . .
C9 C 0.93723(8) 0.5623(4) 0.42423(8) 0.0308(4) Uani 1 1 d . . . . .
H9 H 0.968912 0.647584 0.453600 0.037 Uiso 1 1 calc R U . . .
C12 C 0.84607(8) 0.3284(4) 0.33798(8) 0.0281(4) Uani 1 1 d . . . . .
C24 C 0.51234(8) 1.0430(4) 0.41827(8) 0.0286(4) Uani 1 1 d . . . . .
H24 H 0.498892 1.133376 0.449494 0.034 Uiso 1 1 calc R U . . .
C14 C 0.79906(8) 0.0288(4) 0.37865(8) 0.0267(4) Uani 1 1 d . . . . .
H14 H 0.819978 -0.154306 0.382567 0.032 Uiso 1 1 calc R U . . .
C11 C 0.88666(9) 0.5198(4) 0.32110(8) 0.0309(4) Uani 1 1 d . . . . .
H11 H 0.883454 0.569111 0.281416 0.037 Uiso 1 1 calc R U . . .
C27 C 0.55019(8) 0.7986(4) 0.32637(8) 0.0279(4) Uani 1 1 d . . . . .
C6 C 0.88102(8) 0.0740(4) 0.57978(8) 0.0302(4) Uani 1 1 d . . . . .
C25 C 0.48234(8) 1.1066(4) 0.36125(8) 0.0309(4) Uani 1 1 d . . . . .
H25 H 0.448570 1.237827 0.354633 0.037 Uiso 1 1 calc R U . . .
C21 C 0.66154(9) 0.5755(4) 0.56478(8) 0.0304(4) Uani 1 1 d . . . . .
C10 C 0.93271(9) 0.6356(4) 0.36645(9) 0.0325(4) Uani 1 1 d . . . . .
H10 H 0.961693 0.768414 0.357330 0.039 Uiso 1 1 calc R U . . .
C26 C 0.50023(9) 0.9835(4) 0.31314(8) 0.0308(4) Uani 1 1 d . . . . .
H26 H 0.479348 1.024600 0.274090 0.037 Uiso 1 1 calc R U . . .
C13 C 0.79075(9) 0.1359(4) 0.31413(8) 0.0313(4) Uani 1 1 d . . . . .
H13A H 0.800853 -0.000070 0.286255 0.038 Uiso 1 1 calc R U . . .
H13B H 0.748727 0.226587 0.298689 0.038 Uiso 1 1 calc R U . . .
C3 C 0.91710(9) 0.0143(4) 0.70076(8) 0.0337(4) Uani 1 1 d . . . . .
H3 H 0.929389 -0.006082 0.741913 0.040 Uiso 1 1 calc R U . . .
C1 C 0.92573(9) -0.1222(4) 0.60430(8) 0.0329(4) Uani 1 1 d . . . . .
H1 H 0.944102 -0.237528 0.579616 0.039 Uiso 1 1 calc R U . . .
C7 C 0.86239(9) 0.1082(4) 0.51483(8) 0.0329(4) Uani 1 1 d . . . . .
H7A H 0.866532 -0.066619 0.495141 0.040 Uiso 1 1 calc R U . . .
H7B H 0.816840 0.170512 0.503167 0.040 Uiso 1 1 calc R U . . .
C4 C 0.87211(10) 0.2110(4) 0.67657(9) 0.0365(4) Uani 1 1 d . . . . .
H4 H 0.853768 0.326022 0.701328 0.044 Uiso 1 1 calc R U . . .
C5 C 0.85392(9) 0.2402(4) 0.61658(9) 0.0354(4) Uani 1 1 d . . . . .
H5 H 0.822854 0.373932 0.600380 0.042 Uiso 1 1 calc R U . . .
C28 C 0.59085(10) 0.6026(4) 0.29886(8) 0.0338(4) Uani 1 1 d . . . . .
H28A H 0.621737 0.691852 0.278384 0.041 Uiso 1 1 calc R U . . .
H28B H 0.565366 0.460372 0.274334 0.041 Uiso 1 1 calc R U . . .
C2 C 0.94395(9) -0.1522(4) 0.66429(9) 0.0344(4) Uani 1 1 d . . . . .
H2A H 0.974810 -0.286736 0.680501 0.041 Uiso 1 1 calc R U . . .
C22 C 0.63737(9) 0.5927(4) 0.50005(8) 0.0342(4) Uani 1 1 d . . . . .
H22A H 0.673465 0.640344 0.480913 0.041 Uiso 1 1 calc R U . . .
H22B H 0.619311 0.415577 0.484584 0.041 Uiso 1 1 calc R U . . .
C16 C 0.63573(9) 0.3867(4) 0.59785(9) 0.0358(4) Uani 1 1 d . . . . .
H16 H 0.602657 0.266041 0.579169 0.043 Uiso 1 1 calc R U . . .
C20 C 0.71053(10) 0.7483(4) 0.59280(9) 0.0357(4) Uani 1 1 d . . . . .
H20 H 0.728664 0.877128 0.570682 0.043 Uiso 1 1 calc R U . . .
C17 C 0.65803(10) 0.3738(5) 0.65793(9) 0.0398(5) Uani 1 1 d . . . . .
H17 H 0.639923 0.245717 0.680236 0.048 Uiso 1 1 calc R U . . .
C18 C 0.70654(10) 0.5472(5) 0.68530(9) 0.0389(5) Uani 1 1 d . . . . .
H18 H 0.721654 0.538373 0.726415 0.047 Uiso 1 1 calc R U . . .
C19 C 0.73318(10) 0.7339(5) 0.65292(9) 0.0404(5) Uani 1 1 d . . . . .
H19 H 0.766822 0.851829 0.671717 0.048 Uiso 1 1 calc R U . . .

loop_
_atom_site_aniso_label
_atom_site_aniso_U_11
_atom_site_aniso_U_22
_atom_site_aniso_U_33
_atom_site_aniso_U_23
_atom_site_aniso_U_13
_atom_site_aniso_U_12
O2 0.0188(6) 0.0291(7) 0.0390(7) 0.0000(5) 0.0056(5) 0.0001(5)
O1 0.0258(6) 0.0350(8) 0.0322(6) 0.0025(5) 0.0012(5) -0.0073(5)
O3 0.0278(6) 0.0379(8) 0.0294(6) 0.0003(5) 0.0057(5) 0.0090(5)
O4 0.0210(6) 0.0292(7) 0.0511(8) -0.0023(6) 0.0125(5) 0.0000(5)
C8 0.0197(8) 0.0272(9) 0.0330(9) 0.0006(7) 0.0040(6) 0.0011(6)
C30 0.0188(7) 0.0250(9) 0.0325(8) 0.0002(7) 0.0065(6) -0.0008(6)
C23 0.0183(7) 0.0289(9) 0.0299(8) 0.0007(7) 0.0067(6) -0.0006(6)
C29 0.0204(8) 0.0282(10) 0.0342(9) -0.0010(7) 0.0079(6) -0.0002(6)
C15 0.0186(7) 0.0241(9) 0.0335(9) -0.0011(7) 0.0056(6) 0.0017(6)
C9 0.0202(8) 0.0311(10) 0.0406(10) -0.0003(8) 0.0055(7) -0.0013(7)
C12 0.0267(8) 0.0254(9) 0.0331(9) -0.0033(7) 0.0085(7) 0.0022(7)
C24 0.0203(8) 0.0315(10) 0.0353(9) -0.0008(7) 0.0091(6) 0.0014(7)
C14 0.0188(7) 0.0278(9) 0.0330(9) -0.0009(7) 0.0042(6) -0.0001(6)
C11 0.0298(9) 0.0310(10) 0.0343(9) -0.0004(7) 0.0120(7) -0.0001(7)
C27 0.0262(8) 0.0260(10) 0.0319(9) -0.0010(7) 0.0071(6) -0.0014(7)
C6 0.0236(8) 0.0310(10) 0.0347(9) -0.0002(7) 0.0035(7) -0.0058(7)
C25 0.0202(8) 0.0292(10) 0.0428(10) 0.0015(8) 0.0059(7) 0.0036(7)
C21 0.0257(8) 0.0316(10) 0.0332(9) -0.0010(7) 0.0049(7) 0.0065(7)
C10 0.0255(8) 0.0308(10) 0.0436(10) -0.0003(8) 0.0130(7) -0.0020(7)
C26 0.0276(9) 0.0299(10) 0.0328(9) 0.0011(7) 0.0018(7) 0.0016(7)
C13 0.0298(9) 0.0329(11) 0.0303(9) -0.0024(7) 0.0038(7) -0.0013(7)
C3 0.0314(9) 0.0377(11) 0.0307(9) 0.0006(8) 0.0037(7) -0.0076(8)
C1 0.0290(9) 0.0327(11) 0.0372(10) -0.0007(8) 0.0074(7) -0.0005(7)
C7 0.0283(9) 0.0355(11) 0.0335(9) 0.0014(8) 0.0030(7) -0.0094(8)
C4 0.0355(10) 0.0368(11) 0.0381(10) -0.0031(8) 0.0095(8) -0.0012(8)
C5 0.0299(9) 0.0339(11) 0.0415(10) 0.0009(8) 0.0058(7) 0.0014(8)
C28 0.0388(10) 0.0324(11) 0.0322(9) -0.0006(7) 0.0118(7) 0.0041(8)
C2 0.0288(9) 0.0338(11) 0.0397(10) 0.0041(8) 0.0049(7) -0.0003(8)
C22 0.0304(9) 0.0361(11) 0.0347(10) -0.0018(8) 0.0038(7) 0.0106(8)
C16 0.0288(9) 0.0345(11) 0.0437(11) 0.0007(8) 0.0068(7) -0.0004(8)
C20 0.0345(10) 0.0352(11) 0.0370(10) 0.0011(8) 0.0065(7) -0.0022(8)
C17 0.0381(10) 0.0400(12) 0.0435(11) 0.0075(9) 0.0134(8) 0.0048(9)
C18 0.0409(11) 0.0440(13) 0.0308(9) 0.0017(8) 0.0053(8) 0.0113(9)
C19 0.0377(10) 0.0417(13) 0.0385(10) -0.0046(9) 0.0010(8) -0.0021(9)

_geom_special_details            
;
 All esds (except the esd in the dihedral angle between two l.s. planes)
 are estimated using the full covariance matrix.  The cell esds are taken
 into account individually in the estimation of esds in distances, angles
 and torsion angles; correlations between esds in cell parameters are only
 used when they are defined by crystal symmetry.  An approximate (isotropic)
 treatment of cell esds is used for estimating esds involving l.s. planes.
;
loop_
_geom_bond_atom_site_label_1
_geom_bond_atom_site_label_2
_geom_bond_distance
_geom_bond_site_symmetry_2
_geom_bond_publ_flag
O2 H2 0.8400 . ?
O2 C14 1.418(2) . ?
O1 C8 1.362(2) . ?
O1 C7 1.445(2) . ?
O3 C23 1.362(2) . ?
O3 C22 1.444(2) . ?
O4 H4A 0.8400 . ?
O4 C29 1.413(2) . ?
C8 C15 1.394(2) . ?
C8 C9 1.403(3) . ?
C30 C23 1.395(2) . ?
C30 C29 1.526(2) . ?
C30 C27 1.394(2) . ?
C23 C24 1.402(2) . ?
C29 H29 1.0000 . ?
C29 C28 1.571(3) . ?
C15 C12 1.393(2) . ?
C15 C14 1.527(2) . ?
C9 H9 0.9500 . ?
C9 C10 1.386(3) . ?
C12 C11 1.386(3) . ?
C12 C13 1.516(3) . ?
C24 H24 0.9500 . ?
C24 C25 1.388(3) . ?
C14 H14 1.0000 . ?
C14 C13 1.577(2) . ?
C11 H11 0.9500 . ?
C11 C10 1.401(3) . ?
C27 C26 1.377(3) . ?
C27 C28 1.523(2) . ?
C6 C1 1.387(3) . ?
C6 C7 1.500(3) . ?
C6 C5 1.397(3) . ?
C25 H25 0.9500 . ?
C25 C26 1.401(3) . ?
C21 C22 1.498(3) . ?
C21 C16 1.393(3) . ?
C21 C20 1.391(3) . ?
C10 H10 0.9500 . ?
C26 H26 0.9500 . ?
C13 H13A 0.9900 . ?
C13 H13B 0.9900 . ?
C3 H3 0.9500 . ?
C3 C4 1.391(3) . ?
C3 C2 1.389(3) . ?
C1 H1 0.9500 . ?
C1 C2 1.385(3) . ?
C7 H7A 0.9900 . ?
C7 H7B 0.9900 . ?
C4 H4 0.9500 . ?
C4 C5 1.385(3) . ?
C5 H5 0.9500 . ?
C28 H28A 0.9900 . ?
C28 H28B 0.9900 . ?
C2 H2A 0.9500 . ?
C22 H22A 0.9900 . ?
C22 H22B 0.9900 . ?
C16 H16 0.9500 . ?
C16 C17 1.389(3) . ?
C20 H20 0.9500 . ?
C20 C19 1.391(3) . ?
C17 H17 0.9500 . ?
C17 C18 1.382(3) . ?
C18 H18 0.9500 . ?
C18 C19 1.385(3) . ?
C19 H19 0.9500 . ?

loop_
_geom_angle_atom_site_label_1
_geom_angle_atom_site_label_2
_geom_angle_atom_site_label_3
_geom_angle
_geom_angle_site_symmetry_1
_geom_angle_site_symmetry_3
_geom_angle_publ_flag
C14 O2 H2 109.5 . . ?
C8 O1 C7 116.15(13) . . ?
C23 O3 C22 115.91(14) . . ?
C29 O4 H4A 109.5 . . ?
O1 C8 C15 126.67(16) . . ?
O1 C8 C9 116.85(15) . . ?
C15 C8 C9 116.47(16) . . ?
C23 C30 C29 146.00(17) . . ?
C27 C30 C23 120.82(16) . . ?
C27 C30 C29 93.00(14) . . ?
O3 C23 C30 126.53(16) . . ?
O3 C23 C24 117.17(15) . . ?
C30 C23 C24 116.30(16) . . ?
O4 C29 C30 119.17(15) . . ?
O4 C29 H29 110.6 . . ?
O4 C29 C28 117.09(14) . . ?
C30 C29 H29 110.6 . . ?
C30 C29 C28 86.74(13) . . ?
C28 C29 H29 110.6 . . ?
C8 C15 C14 146.18(17) . . ?
C12 C15 C8 120.75(17) . . ?
C12 C15 C14 92.70(14) . . ?
C8 C9 H9 119.0 . . ?
C10 C9 C8 121.92(17) . . ?
C10 C9 H9 119.0 . . ?
C15 C12 C13 94.05(15) . . ?
C11 C12 C15 123.38(17) . . ?
C11 C12 C13 142.55(17) . . ?
C23 C24 H24 119.1 . . ?
C25 C24 C23 121.72(16) . . ?
C25 C24 H24 119.1 . . ?
O2 C14 C15 119.97(15) . . ?
O2 C14 H14 110.3 . . ?
O2 C14 C13 117.21(14) . . ?
C15 C14 H14 110.3 . . ?
C15 C14 C13 86.64(13) . . ?
C13 C14 H14 110.3 . . ?
C12 C11 H11 122.2 . . ?
C12 C11 C10 115.54(17) . . ?
C10 C11 H11 122.2 . . ?
C30 C27 C28 93.57(15) . . ?
C26 C27 C30 123.59(17) . . ?
C26 C27 C28 142.79(17) . . ?
C1 C6 C7 120.53(17) . . ?
C1 C6 C5 118.94(18) . . ?
C5 C6 C7 120.53(18) . . ?
C24 C25 H25 118.9 . . ?
C24 C25 C26 122.15(17) . . ?
C26 C25 H25 118.9 . . ?
C16 C21 C22 120.82(18) . . ?
C20 C21 C22 120.22(18) . . ?
C20 C21 C16 118.96(18) . . ?
C9 C10 C11 121.93(18) . . ?
C9 C10 H10 119.0 . . ?
C11 C10 H10 119.0 . . ?
C27 C26 C25 115.37(17) . . ?
C27 C26 H26 122.3 . . ?
C25 C26 H26 122.3 . . ?
C12 C13 C14 86.28(13) . . ?
C12 C13 H13A 114.3 . . ?
C12 C13 H13B 114.3 . . ?
C14 C13 H13A 114.3 . . ?
C14 C13 H13B 114.3 . . ?
H13A C13 H13B 111.4 . . ?
C4 C3 H3 120.2 . . ?
C2 C3 H3 120.2 . . ?
C2 C3 C4 119.52(18) . . ?
C6 C1 H1 119.6 . . ?
C2 C1 C6 120.87(18) . . ?
C2 C1 H1 119.6 . . ?
O1 C7 C6 107.46(14) . . ?
O1 C7 H7A 110.2 . . ?
O1 C7 H7B 110.2 . . ?
C6 C7 H7A 110.2 . . ?
C6 C7 H7B 110.2 . . ?
H7A C7 H7B 108.5 . . ?
C3 C4 H4 119.8 . . ?
C5 C4 C3 120.32(18) . . ?
C5 C4 H4 119.8 . . ?
C6 C5 H5 119.8 . . ?
C4 C5 C6 120.33(19) . . ?
C4 C5 H5 119.8 . . ?
C29 C28 H28A 114.2 . . ?
C29 C28 H28B 114.2 . . ?
C27 C28 C29 86.50(13) . . ?
C27 C28 H28A 114.2 . . ?
C27 C28 H28B 114.2 . . ?
H28A C28 H28B 111.4 . . ?
C3 C2 H2A 120.0 . . ?
C1 C2 C3 120.02(18) . . ?
C1 C2 H2A 120.0 . . ?
O3 C22 C21 108.08(14) . . ?
O3 C22 H22A 110.1 . . ?
O3 C22 H22B 110.1 . . ?
C21 C22 H22A 110.1 . . ?
C21 C22 H22B 110.1 . . ?
H22A C22 H22B 108.4 . . ?
C21 C16 H16 119.8 . . ?
C17 C16 C21 120.44(19) . . ?
C17 C16 H16 119.8 . . ?
C21 C20 H20 119.7 . . ?
C19 C20 C21 120.58(19) . . ?
C19 C20 H20 119.7 . . ?
C16 C17 H17 120.0 . . ?
C18 C17 C16 120.07(19) . . ?
C18 C17 H17 120.0 . . ?
C17 C18 H18 119.9 . . ?
C17 C18 C19 120.15(19) . . ?
C19 C18 H18 119.9 . . ?
C20 C19 H19 120.1 . . ?
C18 C19 C20 119.8(2) . . ?
C18 C19 H19 120.1 . . ?

loop_
_geom_torsion_atom_site_label_1
_geom_torsion_atom_site_label_2
_geom_torsion_atom_site_label_3
_geom_torsion_atom_site_label_4
_geom_torsion
_geom_torsion_site_symmetry_1
_geom_torsion_site_symmetry_2
_geom_torsion_site_symmetry_3
_geom_torsion_site_symmetry_4
_geom_torsion_publ_flag
O2 C14 C13 C12 126.25(16) . . . . ?
O1 C8 C15 C12 -179.90(16) . . . . ?
O1 C8 C15 C14 -9.4(4) . . . . ?
O1 C8 C9 C10 179.29(16) . . . . ?
O3 C23 C24 C25 -179.15(16) . . . . ?
O4 C29 C28 C27 -124.33(16) . . . . ?
C8 O1 C7 C6 179.72(15) . . . . ?
C8 C15 C12 C11 0.5(3) . . . . ?
C8 C15 C12 C13 179.34(16) . . . . ?
C8 C15 C14 O2 64.1(3) . . . . ?
C8 C15 C14 C13 -176.3(3) . . . . ?
C8 C9 C10 C11 0.7(3) . . . . ?
C30 C23 C24 C25 1.2(3) . . . . ?
C30 C29 C28 C27 -3.05(13) . . . . ?
C30 C27 C26 C25 2.2(3) . . . . ?
C30 C27 C28 C29 3.34(14) . . . . ?
C23 O3 C22 C21 177.47(15) . . . . ?
C23 C30 C29 O4 -62.8(3) . . . . ?
C23 C30 C29 C28 177.9(3) . . . . ?
C23 C30 C27 C26 -1.8(3) . . . . ?
C23 C30 C27 C28 -179.88(17) . . . . ?
C23 C24 C25 C26 -0.7(3) . . . . ?
C29 C30 C23 O3 6.7(4) . . . . ?
C29 C30 C23 C24 -173.6(2) . . . . ?
C29 C30 C27 C26 174.63(18) . . . . ?
C29 C30 C27 C28 -3.44(14) . . . . ?
C15 C8 C9 C10 -0.9(3) . . . . ?
C15 C12 C11 C10 -0.8(3) . . . . ?
C15 C12 C13 C14 -4.47(14) . . . . ?
C15 C14 C13 C12 4.08(12) . . . . ?
C9 C8 C15 C12 0.3(2) . . . . ?
C9 C8 C15 C14 170.8(2) . . . . ?
C12 C15 C14 O2 -124.09(16) . . . . ?
C12 C15 C14 C13 -4.43(13) . . . . ?
C12 C11 C10 C9 0.2(3) . . . . ?
C24 C25 C26 C27 -1.0(3) . . . . ?
C14 C15 C12 C11 -174.20(17) . . . . ?
C14 C15 C12 C13 4.61(14) . . . . ?
C11 C12 C13 C14 173.9(3) . . . . ?
C27 C30 C23 O3 -179.61(16) . . . . ?
C27 C30 C23 C24 0.0(3) . . . . ?
C27 C30 C29 O4 122.70(17) . . . . ?
C27 C30 C29 C28 3.33(14) . . . . ?
C6 C1 C2 C3 0.4(3) . . . . ?
C21 C16 C17 C18 -0.6(3) . . . . ?
C21 C20 C19 C18 -0.4(3) . . . . ?
C26 C27 C28 C29 -174.0(3) . . . . ?
C13 C12 C11 C10 -178.8(2) . . . . ?
C3 C4 C5 C6 -0.6(3) . . . . ?
C1 C6 C7 O1 -91.3(2) . . . . ?
C1 C6 C5 C4 0.7(3) . . . . ?
C7 O1 C8 C15 -0.9(3) . . . . ?
C7 O1 C8 C9 178.88(16) . . . . ?
C7 C6 C1 C2 178.97(17) . . . . ?
C7 C6 C5 C4 -178.86(17) . . . . ?
C4 C3 C2 C1 -0.2(3) . . . . ?
C5 C6 C1 C2 -0.6(3) . . . . ?
C5 C6 C7 O1 88.3(2) . . . . ?
C28 C27 C26 C25 179.0(2) . . . . ?
C2 C3 C4 C5 0.3(3) . . . . ?
C22 O3 C23 C30 -2.0(3) . . . . ?
C22 O3 C23 C24 178.32(16) . . . . ?
C22 C21 C16 C17 -179.43(18) . . . . ?
C22 C21 C20 C19 179.90(18) . . . . ?
C16 C21 C22 O3 94.5(2) . . . . ?
C16 C21 C20 C19 -0.4(3) . . . . ?
C16 C17 C18 C19 -0.2(3) . . . . ?
C20 C21 C22 O3 -85.8(2) . . . . ?
C20 C21 C16 C17 0.8(3) . . . . ?
C17 C18 C19 C20 0.6(3) . . . . ?

_shelx_res_file                  
;
TITL s6277l_a.res in P2(1)/n
    s6277l.res
    created by SHELXL-2019/3 at 14:30:25 on 27-Mar-2023
REM Old TITL s6277l in P2(1)/n
REM SHELXT solution in P2(1)/n: R1 0.134, Rweak 0.148, Alpha 0.019
REM <I/s> 0.595 for 595 systematic absences, Orientation as input
REM Formula found by SHELXT: C19 O4
CELL 1.54184 21.080718 4.928847 23.445613 90 102.2176 90
ZERR 8 0.000386 0.000116 0.000477 0 0.002 0
LATT 1
SYMM 0.5-X,0.5+Y,0.5-Z
SFAC C H O
UNIT 120 112 16

L.S. 16
PLAN  1
SIZE 0.025 0.118 0.342
TEMP -173.18(13)
CONF
fmap 2
MORE -1
BOND $H
ACTA
REM <olex2.extras>
REM <HklSrc "%.\\s6277l.hkl">
REM </olex2.extras>

WGHT    0.076100    1.490600
FVAR       5.14596
O2    3    0.743038    0.027391    0.403151    11.00000    0.01879    0.02912 =
         0.03903    0.00003    0.00559    0.00006
AFIX 147
H2    2    0.725701    0.181619    0.399334    11.00000   -1.50000
AFIX   0
O1    3    0.905650    0.307427    0.498578    11.00000    0.02576    0.03500 =
         0.03217    0.00247    0.00124   -0.00730

O3    3    0.587646    0.798825    0.488320    11.00000    0.02784    0.03794 =
         0.02939    0.00033    0.00567    0.00901
O4    3    0.690014    0.523748    0.380435    11.00000    0.02105    0.02922 =
         0.05107   -0.00226    0.01245   -0.00004
AFIX 147
H4A   2    0.701497    0.687041    0.384452    11.00000   -1.50000
AFIX   0

C8    1    0.896376    0.365542    0.440615    11.00000    0.01971    0.02716 =
         0.03296    0.00056    0.00399    0.00114
C30   1    0.580278    0.727523    0.383193    11.00000    0.01880    0.02496 =
         0.03253    0.00023    0.00646   -0.00085
C23   1    0.561963    0.849027    0.430971    11.00000    0.01828    0.02889 =
         0.02995    0.00070    0.00671   -0.00062
C29   1    0.621728    0.509108    0.362767    11.00000    0.02037    0.02824 =
         0.03422   -0.00101    0.00795   -0.00023
AFIX  13
H29   2    0.605899    0.324140    0.370417    11.00000   -1.20000
AFIX   0

C15   1    0.850234    0.250211    0.395743    11.00000    0.01856    0.02413 =
         0.03347   -0.00113    0.00559    0.00167
C9    1    0.937232    0.562251    0.424228    11.00000    0.02018    0.03107 =
         0.04064   -0.00032    0.00545   -0.00131
AFIX  43
H9    2    0.968912    0.647584    0.453600    11.00000   -1.20000
AFIX   0
C12   1    0.846071    0.328425    0.337978    11.00000    0.02672    0.02537 =
         0.03313   -0.00329    0.00848    0.00225

C24   1    0.512340    1.043032    0.418268    11.00000    0.02031    0.03150 =
         0.03527   -0.00078    0.00909    0.00137
AFIX  43
H24   2    0.498892    1.133376    0.449494    11.00000   -1.20000
AFIX   0

C14   1    0.799055    0.028763    0.378653    11.00000    0.01884    0.02781 =
         0.03300   -0.00093    0.00417   -0.00011
AFIX  13
H14   2    0.819978   -0.154306    0.382567    11.00000   -1.20000
AFIX   0
C11   1    0.886659    0.519810    0.321096    11.00000    0.02982    0.03099 =
         0.03429   -0.00043    0.01197   -0.00013
AFIX  43
H11   2    0.883454    0.569111    0.281416    11.00000   -1.20000
AFIX   0

C27   1    0.550193    0.798639    0.326372    11.00000    0.02620    0.02598 =
         0.03186   -0.00100    0.00706   -0.00144
C6    1    0.881017    0.073953    0.579785    11.00000    0.02356    0.03103 =
         0.03471   -0.00018    0.00348   -0.00577
C25   1    0.482336    1.106576    0.361246    11.00000    0.02021    0.02922 =
         0.04283    0.00149    0.00593    0.00358
AFIX  43
H25   2    0.448570    1.237827    0.354633    11.00000   -1.20000
AFIX   0
C21   1    0.661538    0.575541    0.564784    11.00000    0.02573    0.03156 =
         0.03318   -0.00102    0.00489    0.00646

C10   1    0.932710    0.635646    0.366448    11.00000    0.02550    0.03083 =
         0.04356   -0.00034    0.01303   -0.00197
AFIX  43
H10   2    0.961693    0.768414    0.357330    11.00000   -1.20000
AFIX   0

C26   1    0.500230    0.983456    0.313138    11.00000    0.02763    0.02992 =
         0.03278    0.00113    0.00180    0.00156
AFIX  43
H26   2    0.479348    1.024600    0.274090    11.00000   -1.20000
AFIX   0

C13   1    0.790751    0.135854    0.314126    11.00000    0.02977    0.03287 =
         0.03028   -0.00239    0.00382   -0.00130
AFIX  23
H13A  2    0.800853   -0.000070    0.286255    11.00000   -1.20000
H13B  2    0.748727    0.226587    0.298689    11.00000   -1.20000
AFIX   0
C3    1    0.917103    0.014294    0.700756    11.00000    0.03138    0.03773 =
         0.03075    0.00061    0.00368   -0.00763
AFIX  43
H3    2    0.929389   -0.006082    0.741913    11.00000   -1.20000
AFIX   0
C1    1    0.925732   -0.122238    0.604296    11.00000    0.02903    0.03265 =
         0.03719   -0.00068    0.00743   -0.00054
AFIX  43
H1    2    0.944102   -0.237528    0.579616    11.00000   -1.20000
AFIX   0
C7    1    0.862392    0.108186    0.514830    11.00000    0.02827    0.03548 =
         0.03352    0.00136    0.00304   -0.00940
AFIX  23
H7A   2    0.866532   -0.066619    0.495141    11.00000   -1.20000
H7B   2    0.816840    0.170512    0.503167    11.00000   -1.20000
AFIX   0
C4    1    0.872112    0.211049    0.676574    11.00000    0.03550    0.03685 =
         0.03806   -0.00315    0.00949   -0.00116
AFIX  43
H4    2    0.853768    0.326022    0.701328    11.00000   -1.20000
AFIX   0
C5    1    0.853921    0.240189    0.616585    11.00000    0.02991    0.03390 =
         0.04152    0.00086    0.00580    0.00135
AFIX  43
H5    2    0.822854    0.373932    0.600380    11.00000   -1.20000
AFIX   0

C28   1    0.590851    0.602624    0.298859    11.00000    0.03879    0.03244 =
         0.03220   -0.00059    0.01177    0.00414
AFIX  23
H28A  2    0.621737    0.691852    0.278384    11.00000   -1.20000
H28B  2    0.565366    0.460372    0.274334    11.00000   -1.20000
AFIX   0

C2    1    0.943949   -0.152236    0.664293    11.00000    0.02880    0.03384 =
         0.03967    0.00414    0.00490   -0.00030
AFIX  43
H2A   2    0.974810   -0.286736    0.680501    11.00000   -1.20000
AFIX   0

C22   1    0.637367    0.592698    0.500052    11.00000    0.03039    0.03606 =
         0.03471   -0.00184    0.00381    0.01055
AFIX  23
H22A  2    0.673465    0.640344    0.480913    11.00000   -1.20000
H22B  2    0.619311    0.415577    0.484584    11.00000   -1.20000
AFIX   0
C16   1    0.635728    0.386744    0.597846    11.00000    0.02882    0.03451 =
         0.04372    0.00075    0.00683   -0.00039
AFIX  43
H16   2    0.602657    0.266041    0.579169    11.00000   -1.20000
AFIX   0
C20   1    0.710526    0.748267    0.592803    11.00000    0.03446    0.03515 =
         0.03705    0.00109    0.00649   -0.00219
AFIX  43
H20   2    0.728664    0.877128    0.570682    11.00000   -1.20000
AFIX   0
C17   1    0.658031    0.373846    0.657932    11.00000    0.03811    0.03996 =
         0.04348    0.00746    0.01340    0.00479
AFIX  43
H17   2    0.639923    0.245717    0.680236    11.00000   -1.20000
AFIX   0
C18   1    0.706544    0.547244    0.685303    11.00000    0.04091    0.04402 =
         0.03084    0.00168    0.00535    0.01126
AFIX  43
H18   2    0.721654    0.538373    0.726415    11.00000   -1.20000
AFIX   0
C19   1    0.733181    0.733934    0.652922    11.00000    0.03772    0.04171 =
         0.03848   -0.00461    0.00096   -0.00213
AFIX  43
H19   2    0.766822    0.851829    0.671717    11.00000   -1.20000
AFIX   0
HKLF 4


REM  s6277l_a.res in P2(1)/n
REM wR2 = 0.1604, GooF = S = 1.047, Restrained GooF = 1.047 for all data
REM R1 = 0.0578 for 4198 Fo > 4sig(Fo) and 0.0653 for all 4891 data
REM 309 parameters refined using 0 restraints

END

WGHT      0.0761      1.4906

REM Highest difference peak  0.274,  deepest hole -0.345,  1-sigma level  0.068
Q1    1   0.8840 -0.1325  0.5025  11.00000  0.05    0.27
;
_shelx_res_checksum              57062
_shelx_hkl_file                  
;
   0   0  -1 14.2946 45.9742  13
   0   0  -1 6.08675 21.4140   6
   0   0  -1 10.7731 33.6567   7
   0   0  -1 14.9101 64.5050   9
   0   0  -2 67161.0 7921.90  13
   0   0  -2 70757.5 7916.45   6
   0   0  -2 83272.6 7920.31   7
   0   0  -3 22.2278 146.239  13
   0   0  -3 20.0066 70.3226   6
   0   0  -3 43.1416 106.373   7
   0   0  -4 999999. 107994.  13
   0   0  -5 95.1580 227.269  13
   0   0  -5-23.9269 110.404   6
   0   0  -5-22.8876 176.446   7
   0   0  -6 138904. 16456.1  13
   0   0  -6 158850. 16443.8   6
   0   0  -6 152537. 16453.6   7
   0   0  -7-45.9126 225.382  13
   0   0  -7 61.5560 128.729   6
   0   0  -7 210.935 191.411   7
   0   0  -8 330.655 246.964  13
   0   0  -8 287.068 141.566   6
   0   0  -8 651.057 354.531   9
   0   0  -8 224.781 214.959   7
   0   0  -9 163.397 347.785   9
   0   0  -9 26.9262 225.313   7
   0   0  -9-233.749 253.611  13
   0   0 -10 397499. 40694.8  13
   0   0 -10 353525. 40698.9   9
   0   0 -11-13.9647 393.544   9
   0   0 -11 239.330 279.512  13
   0   0 -12 162894. 17261.1  13
   0   0 -12 155059. 17273.0   9
   0   0 -13 84.8972 373.135   9
   0   0 -13 152.413 237.604  13
   0   0 -14 1661.73 429.353   9
   0   0 -14 2196.60 357.716  13
   0   0 -14 1410.57 378.393  10
   0   0 -15 157.327 391.835   9
   0   0 -15 294.723 256.806  13
   0   0 -15 501.315 304.858  10
   0   0 -16 74620.0 7768.94  50
   0   0 -16 69282.0 7781.16   2
   0   0 -16 69670.4 7762.61  41
   0   0 -16 68271.8 7816.50  10
   0   0 -16 73420.3 7835.49   9
   0   0 -16 73341.8 7816.71  13
   0   0 -16 70943.3 7764.92  19
   0   0 -16 76580.3 7768.62  54
   0   0 -16 69848.6 7763.57  55
   0   0 -17-22.5470 418.785   9
   0   0 -17 95.9718 229.774  30
   0   0 -17-4.80219 184.478  41
   0   0  17 5.55592 169.937  28
   0   0 -17-120.029 167.216  51
   0   0 -17-60.1944 187.457  55
   0   0 -17-54.8071 267.315  13
   0   0 -17-139.004 191.346  50
   0   0 -17 125.151 272.643   2
   0   0 -17-158.319 344.764  10
   0   0 -17-187.751 174.271  19
   0   0 -18 12545.6 1267.97  19
   0   0 -18 12516.5 1274.81  50
   0   0 -18 10814.3 1285.38  30
   0   0 -18 10304.2 1300.57   2
   0   0 -18 11866.5 1335.79  13
   0   0  18 10937.9 1265.37  28
   0   0 -18 10667.8 1365.79   9
   0   0 -18 11418.2 1351.88  10
   0   0 -18 11854.5 1266.40  55
   0   0 -18 10252.2 1260.85  51
   0   0 -18 11732.8 1265.18  41
   0   0 -19 343.953 248.224  30
   0   0 -19 310.955 410.800   9
   0   0 -19 185.991 170.066  36
   0   0  19 220.574 183.842  28
   0   0 -19 223.825 212.594  55
   0   0 -19 64.7378 165.907  51
   0   0 -19 293.586 188.674  19
   0   0 -19 22.3129 341.561  10
   0   0 -19-201.258 293.081  13
   0   0 -19-116.722 201.457  41
   0   0 -19 46.7149 214.220  50
   0   0 -20 425.240 170.405  36
   0   0 -20-126.284 264.818  30
   0   0 -20 48.9082 174.568  51
   0   0 -20-264.383 208.375  55
   0   0  20-143.161 505.917   5
   0   0 -20-223.822 288.675  13
   0   0 -20-137.189 357.435  10
   0   0 -20-439.994 452.426   9
   0   0 -20 103.834 208.232  41
   0   0 -20-59.9334 189.808  19
   0   0  20 362.948 185.459  28
   0   0 -21 29.9308 192.963  19
   0   0  21 305.373 193.774  28
   0   0 -21 98.7267 211.526  41
   0   0 -21-215.652 248.414  30
   0   0 -21-73.4096 419.687   9
   0   0 -21 526.342 349.718  10
   0   0 -21 184.819 207.778  55
   0   0 -21 202.730 181.234  51
   0   0 -22 477.523 200.696  19
   0   0 -22 442.043 252.647  30
   0   0  22 493.591 198.877  28
   0   0 -22 606.978 214.907  41
   0   0 -22 546.546 179.233  51
   0   0 -23 112.675 245.054  30
   0   0  23 134.612 180.315  28
   0   0 -23-336.158 159.342  51
   0   0 -23-5.10232 194.657  41
   0   0 -24 127.997 220.319  30
   0   0 -24-71.9721 152.330  43
   0   0  24 75.1388 164.196  28
   0   0  24 82.0060 169.410  45
   0   0 -25-128.984 141.126  43
   0   0  25-128.051 148.688  28
   0   0  25-90.1534 152.620  45
   0   0 -26 18.0094 131.328  43
   0   0  26 462.959 127.121  45
   0   0  26 307.966 131.569  28
   0   0 -27 114.011 99.3894  43
   0   0 -28 85.5404 75.1763  18
   0   0  28 195.853 153.630   3
   0  -1   0 16.3797 117.327   7
   0   1   0 41.3963 80.5197  12
   0  -1  -1 792.612 126.446   7
   0   1  -1 713.724 135.868  10
   0   1   1 740.306 118.272  12
   0  -1  -2 17.7590 156.681   4
   0  -1  -2 99.0633 178.447  11
   0   1  -2 66.2789 128.957  10
   0  -1  -2 69.5340 91.2576   7
   0  -1  -3 741.160 197.137  11
   0   1  -3 603.536 170.073  10
   0  -1  -3 691.382 139.864   7
   0  -1  -3 656.850 228.952   8
   0  -1  -4 509.716 476.728  13
   0   1  -4 259.372 168.961  10
   0  -1  -4 385.585 197.000  11
   0  -1  -4 368.856 421.051   9
   0  -1  -4 385.621 139.868   7
   0   1  -5 7784.35 816.160  10
   0  -1  -5 6345.68 917.522   9
   0  -1  -5 7542.37 800.773   7
   0   1  -6 4459.12 573.546  10
   0  -1  -6 3652.96 709.550  13
   0  -1  -6 4177.60 709.085   9
   0  -1  -6 5171.06 553.699   7
   0  -1  -7 35457.5 3625.58   6
   0  -1  -7 29124.0 3692.61   9
   0   1  -7 32329.8 3649.00  10
   0  -1  -7 34394.8 3641.70   7
   0  -1  -7 24745.0 3694.67  13
   0  -1  -8 218.901 120.978   6
   0  -1  -8 435.466 462.637  13
   0   1  -8 34.7790 219.182   9
   0   1  -8 58.2707 248.006  10
   0  -1  -8 193.433 185.983   7
   0  -1  -8 328.851 459.812   9
   0  -1  -9 7257.53 773.617   6
   0   1  -9 7761.78 824.145   9
   0  -1  -9 6240.08 804.590   7
   0  -1  -9 6576.54 958.539   9
   0  -1  -9 5111.41 906.946  13
   0  -1 -10 30770.7 3266.17   6
   0   1 -10 35286.4 3297.00   9
   0  -1 -10 27789.0 3352.01   9
   0  -1 -10 27893.1 3288.66   7
   0  -1 -10 24688.2 3326.73  13
   0  -1 -11 39214.7 4086.27   6
   0  -1 -11 34017.9 4110.73   7
   0  -1 -11 32898.1 4147.54  13
   0  -1 -11 34828.8 4162.74   9
   0   1 -11 42526.0 4117.50   9
   0  -1 -12 12681.2 1687.38  13
   0  -1 -12 14297.3 1720.89   9
   0   1 -12 15978.3 1650.35   9
   0  -1 -13 1755.53 450.165  13
   0   1 -13 2057.26 393.479   9
   0  -1 -14 2392.65 488.157  13
   0   1 -14 2882.45 465.139   9
   0  -1 -15 9336.34 1181.23  29
   0  -1 -15 11332.4 1282.46  13
   0  -1 -15 11390.6 1238.42  10
   0   1  15 12773.8 1187.72  28
   0   1 -15 11823.5 1204.55  30
   0  -1 -15 9153.82 1178.00  56
   0  -1 -16 5732.30 689.196  41
   0  -1 -16 5125.74 696.357  50
   0  -1 -16 6349.95 679.266  22
   0  -1 -16 6295.74 727.568   2
   0   1 -16 6062.95 724.435   2
   0   1 -16 5702.08 683.072  36
   0   1 -16 6300.33 721.940  30
   0   1 -16 5847.95 675.617  31
   0  -1 -16 5691.09 694.030  54
   0  -1 -16 5322.69 693.605  29
   0  -1 -16 6179.28 799.812  13
   0   1  16 7459.33 700.645  28
   0  -1 -16 5936.68 687.949  58
   0  -1 -16 4791.83 688.408  56
   0   1 -16 6736.94 687.850  56
   0  -1 -16 6047.71 768.299  10
   0  -1 -16 6082.19 673.654  26
   0  -1 -16 6362.11 675.064  27
   0  -1 -17 11253.4 1423.08  56
   0   1 -17 13880.2 1422.21  56
   0  -1 -17 13063.6 1422.34  41
   0  -1 -17 11185.4 1428.25  50
   0  -1 -17 13048.4 1417.41  22
   0  -1 -17 13721.4 1455.47   2
   0   1 -17 13805.7 1454.87   2
   0   1 -17 12673.3 1416.84  36
   0  -1 -17 14173.6 1424.64  58
   0   1 -17 12732.2 1449.55  30
   0  -1 -17 12033.0 1427.09  29
   0  -1 -17 13573.4 1516.08  13
   0  -1 -17 12335.6 1426.78  54
   0   1 -17 13323.5 1415.62  51
   0  -1 -17 11595.4 1420.53  55
   0  -1 -17 13314.1 1412.41  26
   0   1  17 14443.2 1431.33  28
   0  -1 -17 12733.2 1491.21  10
   0   1 -17 11709.7 1505.09  10
   0  -1 -18 31008.5 3610.91  50
   0  -1 -18 29116.4 3658.00  10
   0   1 -18 30425.3 3677.73  10
   0  -1 -18 30689.3 3715.27   9
   0  -1 -18 34532.6 3605.84  41
   0   1 -18 31607.0 3600.88  36
   0  -1 -18 29937.8 3606.90  56
   0   1 -18 34379.7 3606.05  56
   0   1 -18 33735.1 3627.81  30
   0  -1 -18 32810.1 3610.11  29
   0   1  18 34019.6 3611.61  28
   0  -1 -18 35477.7 3603.94  22
   0  -1 -18 31916.6 3605.62  55
   0  -1 -18 35253.6 3611.31  54
   0  -1 -18 35613.7 3607.89  58
   0  -1 -18 35840.3 3690.52  13
   0  -1  19 2159.60 619.107   5
   0   1  19 3542.87 637.797   5
   0  -1 -19 2808.62 349.717  22
   0  -1 -19 3251.15 622.540   9
   0   1 -19 2074.77 507.700  10
   0  -1 -19 2166.95 463.169  10
   0  -1 -19 2756.80 370.700  41
   0   1 -19 2577.47 362.426  36
   0   1 -19 2242.60 429.494  30
   0  -1 -19 2582.45 371.621  19
   0  -1 -19 2806.87 381.572  29
   0   1 -19 1879.50 435.206  13
   0  -1 -19 2353.19 461.441  13
   0   1  19 2610.11 378.187  28
   0  -1 -19 3299.77 369.349  58
   0   1 -19 2994.14 367.997  56
   0  -1 -19 2570.74 375.633  55
   0  -1 -19 2826.88 376.487  54
   0  -1 -19 2731.29 379.219  56
   0  -1 -20 2783.71 388.636  19
   0   1  20 2169.28 629.030   5
   0  -1  20 2211.97 635.622   5
   0  -1 -20 3093.68 388.131  41
   0   1 -20 2831.71 377.344  36
   0   1 -20 2306.41 443.383  30
   0  -1 -20 3416.00 629.045   9
   0  -1 -20 3104.27 404.454  29
   0   1 -20 3070.97 386.256  56
   0  -1 -20 2823.42 397.381  56
   0  -1 -20 2801.37 399.192  54
   0  -1 -20 3059.47 395.747  55
   0  -1 -20 3013.47 493.353  13
   0   1 -20 2715.10 467.721  13
   0   1 -20 2943.36 528.185  10
   0   1  20 2882.41 398.185  28
   0   1 -21-39.8613 287.716  30
   0   1 -21 137.269 193.611  56
   0  -1 -21-36.5214 218.381  56
   0  -1 -21 227.306 219.825  29
   0  -1 -21 62.6516 207.051  55
   0   1  21 131.240 209.405  28
   0   1 -21-98.4742 178.134  43
   0  -1 -21-68.4917 200.844  19
   0  -1 -21-148.197 198.924  41
   0   1 -21 91.1752 185.612  36
   0  -1 -21 23.7485 195.222  51
   0   1  22 4815.32 630.343  28
   0  -1 -22 5300.24 623.239  51
   0  -1 -22 5948.51 628.659  55
   0   1 -22 4867.13 615.204  36
   0  -1 -22 6027.44 631.329  19
   0  -1 -22 5947.57 624.686  41
   0   1 -22 3627.21 625.451  43
   0  -1 -22 5982.51 632.723  56
   0   1 -22 5380.03 625.432  56
   0   1 -22 4222.11 668.026  30
   0  -1 -22 6162.68 639.050  29
   0   1 -23 263.490 186.947  56
   0  -1 -23 299.078 198.289  56
   0   1 -23 80.7655 254.736  30
   0  -1 -23 264.165 179.757  51
   0  -1 -23 485.250 200.652  55
   0  -1 -23 160.094 187.095  41
   0  -1 -23 416.852 188.719  19
   0   1  23 12.3644 198.387  28
   0   1 -23 283.813 180.731  43
   0  -1 -24 28.7611 179.605  56
   0   1 -24 349.408 171.811  56
   0   1 -24-209.581 236.573  30
   0  -1 -24 87.6975 156.467  51
   0  -1 -24 4.23116 172.136  41
   0  -1 -24-137.245 166.790  19
   0   1 -24 278.177 139.823  18
   0   1  24-116.530 177.098  28
   0   1 -24 31.8689 165.697  43
   0  -1 -25-207.513 160.278  56
   0   1 -25 52.5615 153.622  56
   0   1 -25 55.2085 214.059  30
   0  -1 -25 291.061 137.615  51
   0   1 -25-90.7933 121.677  18
   0   1 -25 123.566 152.759  43
   0  -1 -25 12.6221 150.091  19
   0  -1 -25 233.468 154.266  41
   0   1  25 110.528 159.121  28
   0   1 -26 1473.28 195.879  18
   0  -1  26 1350.24 223.534  45
   0   1 -26 865.627 213.451  43
   0   1 -26 1458.04 216.309  56
   0  -1 -26 1859.78 218.393  56
   0   1  26 1471.48 222.071  28
   0   1 -27 192.629 83.6800  18
   0  -1  27 295.072 128.994  45
   0   1 -27-16.9812 104.900  43
   0   1  27 83.3957 118.619  28
   0  -1 -27 150.155 114.912  56
   0   1 -27 220.948 113.153  56
   0   1  28 611.525 95.2510  28
   0  -1  28 25.5035 129.110   3
   0   1  28 22.8743 131.376   3
   0  -1 -28 945.550 98.6383  56
   0   1 -28 511.756 93.9004  56
   0   2   0 6574.68 706.679  12
   0   2   0 6950.93 721.837  13
   0  -2   0 5743.26 705.709   7
   0   2   1 68121.4 6744.23  13
   0   2  -1 67372.3 6744.51  13
   0   2  -1 66441.4 6737.56  12
   0  -2  -1 57799.3 6750.12   4
   0  -2   1 53542.9 6737.51   7
   0  -2  -1 61883.4 6729.43   7
   0   2   2 20342.4 2111.95  13
   0   2  -2 20899.7 2113.03  13
   0   2  -2 18831.4 2104.47  12
   0  -2  -2 18646.4 2134.33  11
   0  -2  -2 17450.6 2117.02   4
   0   2  -3 6495.90 740.595  10
   0  -2  -3 6935.22 784.347  11
   0   2  -3 6907.60 753.518  13
   0  -2  -3 5420.67 826.452   8
   0   2  -4 2131.56 272.655  13
   0  -2  -4 1532.47 312.647  11
   0   2  -4 1776.11 262.839  10
   0   2   4 1411.95 238.478   5
   0  -2  -4 1660.08 373.497   8
   0   2  -5 89122.3 8895.09  13
   0  -2  -5 63852.4 8966.69  13
   0   2  -5 85659.0 8890.45  10
   0  -2  -5 79480.3 8946.07   9
   0  -2  -5 93055.1 8914.25  11
   0   2   5 77010.1 8881.34   5
   0  -2  -5 78322.9 8913.14   8
   0   2  -6 59692.9 6049.65  13
   0  -2  -6 34513.4 6118.51  13
   0   2   6 57441.8 6043.47   5
   0  -2   6 53983.1 6038.34   5
   0  -2  -6 55061.0 6113.20   9
   0   2  -6 59280.6 6048.09  10
   0   2  -7 65670.2 6839.17  13
   0  -2  -7 47550.3 6918.88  13
   0  -2  -7 61547.8 6913.69   9
   0   2  -7 65767.1 6840.91  10
   0   2  -8 33384.5 3486.42  13
   0  -2  -8 21516.0 3571.99  13
   0  -2  -8 33303.9 3575.22   9
   0   2  -8 33559.1 3492.89  10
   0  -2  -9-117.556 540.150   9
   0   2  -9 60.0766 189.056  13
   0  -2  -9-498.820 575.643  13
   0   2  -9 196.683 241.623  10
   0  -2 -10 2075.14 647.139   9
   0   2 -10 3108.80 414.407  10
   0  -2 -10 1503.07 661.529  13
   0   2 -10 2806.32 386.142  13
   0   2 -11 18634.9 1908.65  10
   0  -2 -11 13865.6 1992.14   9
   0   2 -11 18482.2 1895.69  13
   0  -2 -11 12570.0 1992.13  13
   0  -2 -12 12631.9 1809.97   9
   0   2 -12 15967.5 1719.74  10
   0   2 -12 16447.4 1706.27  13
   0  -2 -12 12655.1 1813.29  13
   0   2 -13 434.171 170.585  36
   0   2 -13 127.653 141.049  16
   0  -2 -13-58.4330 514.853   9
   0   2 -13 127.535 215.076  30
   0   2  13 289.475 144.963  53
   0   2 -13 127.021 215.892  13
   0  -2 -13-651.287 464.174  13
   0   2  13 356.139 170.602  28
   0   2 -13 198.175 160.109  43
   0   2 -13 413.584 291.534  10
   0   2 -13 276.324 150.510  56
   0   2 -14 897.663 224.090  43
   0  -2 -14 1767.39 610.763   9
   0   2 -14 1201.34 231.841  36
   0   2  14 1679.44 239.043  17
   0   2 -14 1619.70 208.059  16
   0   2 -14 1377.65 207.041  18
   0   2 -14 1222.05 212.428  37
   0   2 -14 1396.89 286.372  30
   0   2  14 954.531 211.153  53
   0   2  14 734.532 437.395   5
   0  -2  14 873.058 401.953   5
   0   2 -14 1508.06 223.092  56
   0   2 -14 1379.57 366.714  10
   0  -2 -14 630.830 466.400  13
   0   2 -14 1446.59 301.437  13
   0   2  14 1282.14 240.110  28
   0  -2 -15 294.601 200.305  41
   0   2 -15 677.953 169.671  37
   0  -2 -15 187.726 562.282   9
   0   2 -15 296.004 198.776  36
   0   2 -15 360.998 261.235  30
   0  -2 -15 512.250 447.948  13
   0   2 -15 358.790 250.706  13
   0  -2  15 1727.89 371.935   5
   0   2  15 101.692 408.122   5
   0   2 -15 638.297 334.787  10
   0   2 -15 492.055 158.793  16
   0   2  15 690.198 214.652  17
   0   2 -15 478.559 155.507  18
   0   2 -15 409.554 190.076  43
   0   2  15 535.326 203.894  28
   0  -2 -15 409.699 185.050  58
   0   2 -15 438.870 181.087  56
   0   2 -16 6326.78 721.995  36
   0  -2 -16 5473.50 720.898  41
   0   2 -16 7024.54 712.774  37
   0  -2 -16 5752.04 711.356  22
   0   2  16 6647.94 731.443  28
   0   2  16 5524.09 724.755  17
   0   2 -16 6780.24 711.006  18
   0   2 -16 6854.23 715.125  16
   0   2 -16 6795.53 760.355  30
   0  -2 -16 6069.68 964.667   9
   0   2 -16 5492.58 804.866  10
   0   2 -16 6616.97 718.530  42
   0   2 -16 6640.51 719.022  56
   0  -2 -16 6023.52 721.018  58
   0   2  16 5893.59 856.883   5
   0   2 -16 6693.99 781.390  13
   0  -2 -16 5745.88 877.315  13
   0  -2 -16 4971.44 726.609  54
   0   2 -17 7442.83 865.649  36
   0   2 -17 8151.89 859.211  16
   0   2 -17 7922.64 855.126  18
   0  -2 -17 6141.49 1063.85   9
   0   2 -17 7446.06 901.509  30
   0   2 -17 8199.50 865.221  56
   0  -2 -17 8452.76 866.842  58
   0  -2 -17 6908.28 854.303  22
   0  -2 -17 7365.31 864.689  41
   0   2 -17 8110.02 862.362  42
   0   2 -17 7446.27 921.268  13
   0  -2 -17 6912.83 994.886  13
   0  -2 -17 6676.85 868.886  54
   0   2  17 6025.92 991.461   5
   0   2 -17 7862.20 965.377  10
   0   2  17 7657.71 873.754  28
   0   2  18 31509.9 3275.87  28
   0  -2 -18 26521.7 3271.81  29
   0   2  18 23358.3 3344.92   5
   0   2 -18 31721.7 3268.00  56
   0  -2 -18 31967.3 3268.85  58
   0  -2 -18 26686.9 3269.66  56
   0  -2 -18 31392.3 3267.43  41
   0   2 -18 30491.8 3266.10  42
   0   2 -18 30628.5 3263.62  18
   0   2 -18 29872.4 3265.45  16
   0  -2 -18 29265.8 3271.93  54
   0  -2 -18 30271.8 3367.02  13
   0   2 -18 29745.0 3321.51  13
   0  -2 -18 31891.5 3265.44  22
   0  -2 -18 27131.0 3395.14   9
   0   2 -18 29136.6 3342.41  10
   0  -2 -19 23663.9 2486.07  22
   0  -2 -19 25875.2 2491.99  58
   0  -2 -19 21282.1 2494.79  29
   0  -2 -19 19561.2 2615.90   9
   0   2 -19 17783.6 2558.42  10
   0   2 -19 24579.5 2490.78  56
   0  -2 -19 21580.2 2493.33  56
   0   2 -19 22242.0 2485.16  18
   0  -2 -19 21741.0 2489.16  55
   0  -2 -19 23123.1 2495.24  54
   0  -2 -19 22170.4 2582.66  13
   0   2 -19 22333.4 2545.78  13
   0  -2 -19 21419.5 2498.33  50
   0  -2 -19 24408.5 2490.01  41
   0  -2 -20 3666.35 422.804  58
   0  -2 -20 3379.82 441.136  29
   0  -2 -20 3326.85 426.537  41
   0   2 -20 3481.69 425.272  56
   0  -2 -20 2701.47 443.440  50
   0  -2 -20 3180.18 438.424  56
   0  -2 -20 3231.49 430.417  55
   0  -2 -20 3448.98 436.581  54
   0   2 -20 3103.28 407.783  18
   0  -2 -20 3722.49 410.469  22
   0  -2 -21 2135.56 305.024  29
   0  -2 -21 1798.17 282.859  41
   0  -2 -21 1773.11 256.396  22
   0  -2 -21 1821.99 291.893  55
   0  -2 -21 1920.29 294.241  56
   0  -2 -21 2028.05 293.983  54
   0   2 -21 1968.53 260.176  18
   0   2 -21 1196.05 282.064  43
   0   2 -21 2025.66 285.093  56
   0  -2 -21 1665.64 303.973  50
   0   2 -22 1854.32 284.711  56
   0  -2 -22 2068.62 296.788  56
   0   2 -22 1775.96 261.598  18
   0  -2 -22 1687.11 279.622  41
   0  -2 -22 2124.78 291.748  55
   0  -2 -22 2235.61 294.968  54
   0  -2 -22 2154.97 301.586  29
   0  -2 -22 1968.40 303.716  50
   0   2 -22 1675.61 283.747  43
   0   2 -23 97.5185 255.196  30
   0  -2 -23-5.42328 189.814  50
   0  -2 -23 183.779 181.696  29
   0  -2 -23 42.8924 168.663  51
   0  -2 -23 294.958 176.450  55
   0  -2 -23 458.014 162.106  41
   0   2 -23 125.617 124.934  18
   0   2 -23 94.3378 172.421  43
   0   2 -23 388.271 164.720  56
   0  -2 -23 442.194 173.858  56
   0   2  23-100.345 188.584  28
   0  -2 -24 82.5327 153.803  55
   0  -2 -24-3.95926 150.384  51
   0   2 -24 77.5568 217.324  30
   0   2 -24 174.184 151.135  56
   0  -2 -24 7.87017 156.378  56
   0  -2 -24 114.367 138.480  41
   0  -2 -24 23.3502 164.390  50
   0   2  24-53.5210 163.422  28
   0   2 -24-128.772 112.044  18
   0   2 -24-99.7228 154.388  43
   0   2  25 117.869 146.233   3
   0  -2 -25-37.3485 125.613  51
   0  -2 -25-26.6336 119.466  41
   0   2 -25-26.1200 90.8709  18
   0  -2 -25-73.3567 131.005  56
   0   2  25-32.2721 144.904  28
   0   2 -25 11.2364 129.059  43
   0   2 -25 58.4349 196.202  30
   0   2 -26 17.3043 104.245  43
   0  -2 -26-2.17027 93.1824  51
   0  -2 -26-90.0749 106.316  56
   0   2  26-131.885 119.924  28
   0  -2 -27 8.14932 72.2774  56
   0   2  27 161.247 83.9018  28
   0   2 -27 15.7570 71.8530  43
   0  -2  27-34.4180 92.9076  45
   0  -3   0 70.5051 257.554  11
   0   3   0 106.277 170.359  13
   0  -3   1 142.181 291.823   4
   0   3  -1 320.886 171.569  13
   0   3   1 144.697 171.976  13
   0  -3  -1 203.786 452.048   8
   0  -3  -1 440.438 252.495  11
   0   3   2 147.133 164.462  13
   0   3  -2-189.642 179.503  13
   0  -3  -2-24.2437 398.856   8
   0  -3  -2 115.218 244.350  11
   0   3  -2-65.6272 128.043  12
   0   3  -3 1714.63 295.031  13
   0  -3  -3 1515.72 528.043   9
   0  -3  -3 1502.79 486.794   8
   0   3  -3 1976.17 267.453  12
   0  -3  -3 2221.66 346.755  11
   0   3  -4 234.672 185.747  13
   0  -3  -4 541.988 492.822   9
   0  -3  -4 281.866 361.583   8
   0  -3  -4-76.7797 592.214  13
   0   3  -4 409.094 158.737  12
   0   3  -5 2684.75 354.295  13
   0  -3  -5 2122.89 610.166   9
   0   3  -5 2258.60 323.975  12
   0  -3  -5 2404.88 733.260  13
   0   3  -6 58.5197 189.691  13
   0  -3  -6 185.519 513.936   9
   0   3  -6-27.7801 149.169  12
   0  -3  -6-40.7676 675.618  13
   0   3  -7 4274.30 473.060  13
   0  -3  -7 5034.76 705.597   9
   0   3  -7 3046.31 434.729  12
   0  -3  -8 2911.87 667.750   9
   0   3  -8 3437.40 404.710  16
   0   3  -8 3470.82 454.164  13
   0   3   9 10905.1 1082.01  25
   0   3  -9 7722.57 1108.34  10
   0   3  -9 9553.99 1086.13  37
   0  -3  -9 8758.94 1288.64   9
   0   3  -9 9709.37 1127.47  13
   0   3  -9 10775.8 1088.02  16
   0   3  -9 9577.47 1084.28  43
   0   3  10 113.473 96.1336  34
   0   3 -10 78.4942 193.073  30
   0  -3 -10-435.424 579.214   9
   0  -3 -10-81.7384 625.333  13
   0   3 -10 163.044 209.208  10
   0   3  10 266.390 125.352  25
   0   3  10 325.234 147.156  53
   0   3 -10 209.589 146.442  43
   0   3 -10 428.470 221.619  13
   0   3 -10 30.0295 166.054  37
   0   3  10 49.4370 149.939  28
   0   3 -11 56.6888 197.355  30
   0  -3 -11 800.600 556.040   9
   0   3 -11 366.751 168.279  16
   0   3 -11 289.000 217.664  10
   0  -3 -11 40.7482 621.504  13
   0   3  11 197.633 119.185  25
   0   3  11 122.430 153.256  53
   0   3 -11 279.392 153.368  43
   0   3 -11 341.730 228.319  13
   0   3 -11 67.7096 169.738  37
   0   3  11 191.837 169.764  28
   0   3 -12 197.634 217.236  30
   0  -3 -12 555.165 532.655   9
   0   3  12 408.263 206.870  17
   0   3 -12 447.296 182.264  16
   0   3 -12 405.961 150.549  18
   0   3 -12 493.081 259.781  10
   0  -3 -12 929.635 609.108  13
   0   3  12 452.634 142.587  25
   0   3  12 366.130 166.180  53
   0   3 -12 213.138 171.699  43
   0   3 -12 922.939 253.668  13
   0   3 -12 425.095 191.406  37
   0   3  12 278.615 187.726  28
   0   3 -13 650.592 254.293  30
   0  -3 -13 1398.18 573.890   9
   0   3 -13 1198.66 190.493  18
   0   3 -13 1244.15 221.942  16
   0   3 -13 1042.54 292.127  10
   0   3  13 696.209 176.390  25
   0   3  13 941.947 219.202  28
   0   3 -13 1229.84 221.441  37
   0   3  13 985.753 201.463  53
   0   3 -13 1150.86 288.828  13
   0  -3 -13 641.363 578.396  13
   0   3 -13 1089.18 203.030  43
   0   3 -14 8682.81 859.638  16
   0   3 -14 8615.31 846.673  18
   0  -3 -14 6415.77 1068.44   9
   0   3 -14 7190.84 911.279  10
   0   3 -14 8721.43 920.532  13
   0  -3 -14 6622.85 1063.35  13
   0   3  14 6019.28 842.596  25
   0   3  14 8444.78 859.621  28
   0   3  14 6911.34 849.171  53
   0   3 -14 7776.62 866.265  42
   0   3 -14 8368.25 854.960  43
   0   3 -14 5429.93 873.774  30
   0   3 -15 213.126 297.802  10
   0  -3 -15 312.197 204.468  41
   0   3 -15 908.908 281.144  13
   0  -3 -15 957.585 512.012  13
   0   3  15 507.029 206.775  28
   0   3 -15 505.884 253.477  30
   0  -3 -15 541.546 545.501   9
   0   3 -15 445.883 194.150  42
   0   3 -15 544.662 190.241  43
   0   3 -15 721.459 173.208  18
   0   3 -15 355.747 187.778  16
   0  -3 -16 10247.8 1422.52  13
   0  -3 -16 10447.2 1266.04  41
   0  -3 -16 10680.8 1267.27  58
   0   3 -16 13476.9 1282.18  42
   0   3 -16 11333.2 1271.84  43
   0   3 -16 9617.54 1292.37  30
   0   3  16 12231.6 1276.15  28
   0   3 -16 12986.4 1262.89  18
   0   3 -16 12956.4 1273.72  16
   0  -3 -16 9818.32 1259.52  22
   0  -3 -17 6115.96 800.149  58
   0  -3 -17 5896.21 811.774  54
   0   3 -17 7554.62 809.977  43
   0   3 -17 8398.60 815.766  42
   0  -3 -17 6539.13 802.334  41
   0   3 -17 5547.88 837.307  30
   0   3  17 7387.79 813.482  28
   0  -3 -17 7216.73 797.303  22
   0   3 -17 7914.59 810.207  16
   0   3 -17 7706.54 797.427  18
   0   3 -18 11585.9 1294.73  16
   0  -3 -18 11645.5 1291.69  58
   0  -3 -18 10295.3 1297.09  56
   0  -3 -18 10956.5 1298.80  54
   0   3 -18 10280.7 1320.46  30
   0  -3 -18 12280.5 1290.89  41
   0   3 -18 12466.1 1299.27  43
   0   3 -18 13059.9 1301.21  42
   0  -3 -18 10956.9 1302.20  29
   0  -3 -18 12249.7 1286.97  22
   0   3  18 11785.6 1300.31  28
   0  -3 -19 11342.8 1168.51  58
   0   3 -19 8134.20 1191.59  30
   0   3 -19 10239.0 1172.43  42
   0   3 -19 10346.7 1174.22  43
   0  -3 -19 11839.6 1167.25  41
   0  -3 -19 8252.09 1179.60  50
   0  -3 -19 11303.3 1176.33  56
   0  -3 -19 10088.0 1169.05  55
   0  -3 -19 11125.8 1176.66  54
   0  -3 -19 9793.33 1176.84  29
   0  -3 -19 11302.6 1162.69  22
   0   3  19 10837.3 1178.19  28
   0   3 -20 956.326 263.601  30
   0   3  20 756.526 207.847  28
   0  -3 -20 778.568 205.799  29
   0  -3 -20 485.869 222.449  50
   0  -3 -20 852.172 172.074  58
   0  -3 -20 755.817 196.220  54
   0  -3 -20 599.203 200.248  56
   0  -3 -20 912.581 192.428  55
   0  -3 -20 698.810 150.916  22
   0   3 -20 539.639 173.861  42
   0   3 -20 571.956 184.557  43
   0  -3 -20 816.008 179.673  41
   0  -3 -21 2321.99 305.943  29
   0  -3 -21 1946.08 314.520  50
   0  -3 -21 2637.31 300.684  54
   0  -3 -21 2402.96 302.526  56
   0  -3 -21 2476.97 296.699  55
   0  -3 -21 2708.09 281.431  41
   0   3 -21 2283.24 293.006  43
   0   3 -21 1408.27 277.754  42
   0   3  21 2035.24 303.349  28
   0   3 -21 2073.87 268.344  15
   0  -3 -21 2324.88 303.227  19
   0   3 -21 1518.93 336.253  30
   0   3 -22 93.0156 200.906  30
   0  -3 -22 220.627 159.268  29
   0   3  22 262.803 152.499  28
   0  -3 -22 269.208 167.529  50
   0  -3 -22 192.043 154.523  19
   0   3 -22 291.873 126.141  63
   0  -3 -22 353.718 150.718  56
   0  -3 -22 571.207 140.990  55
   0   3 -22 201.316 94.3820  15
   0   3 -22 131.910 138.713  43
   0  -3 -23 139.071 140.602  50
   0  -3 -23 38.3708 118.043  55
   0  -3 -23 57.9182 132.529  51
   0   3 -23-130.979 119.209  43
   0   3  23 331.835 132.259  28
   0  -3 -23 95.9102 134.077  29
   0  -3 -23 115.341 122.404  56
   0  -3 -23-164.608 127.717  19
   0   3 -23 131.782 120.105  23
   0  -3 -24 688.547 141.898  50
   0  -3 -24 783.901 137.483  51
   0   3 -24 597.043 131.631  25
   0   3  24 443.342 134.797  28
   0  -3  24 401.290 156.708  45
   0  -3 -24 761.764 133.538  19
   0   3 -24 860.823 126.981  23
   0   3 -24 497.321 128.570  43
   0  -3 -24 899.107 130.580  56
   0   3 -25 7584.68 459.622  25
   0  -3 -25 6684.09 452.579  19
   0   4   0 5228.38 677.482  63
   0   4   0 7813.29 692.045  25
   0  -4   1 8078.29 1492.93   8
   0   4  -1 10622.3 1305.84  63
   0   4   1 9793.77 1302.52  63
   0   4  -1 12181.5 1305.13  23
   0   4  -1 11842.0 1344.34  13
   0   4  -1 10247.6 1300.77  42
   0   4   1 15523.3 1317.25  25
   0   4  -1 16715.8 1326.53  25
   0   4   2 6764.00 620.924  25
   0   4  -2 6886.01 637.953  25
   0   4  -2 4269.05 610.676  42
   0   4  -2 4559.02 619.296  63
   0  -4  -2 3597.89 1105.51  13
   0   4  -2 5457.07 616.729  23
   0   4  -2 4944.61 658.264  13
   0  -4   2 3834.36 894.090   8
   0   4   3 12269.7 1113.14  25
   0   4  -3 12998.1 1129.25  25
   0   4  -3 9590.72 1112.01  42
   0   4  -3 8905.47 1114.81  63
   0  -4   3 6959.51 1344.59   8
   0   4  -3 8753.24 1103.12  16
   0  -4  -3 4860.52 1429.76  13
   0   4  -3 10248.9 1154.52  13
   0   4  -3 9625.26 1111.96  23
   0   4  -4 14934.3 1698.20  23
   0   4  -4 18499.5 1711.05  25
   0   4   4 18416.8 1699.03  25
   0   4  -4 14547.7 1699.53  42
   0   4  -4 14881.4 1738.95  13
   0   4  -4 13477.1 1692.36  16
   0   4  -5 3082.30 409.512  23
   0   4   5 3757.36 389.958  25
   0   4  -5 3696.59 421.227  25
   0   4  -5 3192.34 411.462  42
   0  -4  -5 3159.06 930.642  13
   0   4  -5 3394.84 456.206  13
   0   4  -5 2386.85 391.355  16
   0   4  -6 1010.38 239.859  23
   0   4  -6 1332.04 235.415  25
   0   4   6 1542.76 201.031  25
   0   4  -6 941.160 240.298  42
   0   4  -6 983.294 275.876  13
   0   4  -6 1119.00 209.337  16
   0   4  -7 71.4380 187.718  23
   0   4   7 527.256 141.905  25
   0   4  -7 298.338 187.508  25
   0   4  -7 322.962 138.582  43
   0   4  -7 382.199 201.198  42
   0  -4  -7-365.028 757.845  13
   0   4  -7 339.227 146.263  15
   0   4  -7 235.842 163.616  16
   0   4  -7 235.611 215.585  13
   0   4  -8 4743.78 615.017  43
   0   4  -8 5075.10 633.642  23
   0   4   8 6223.50 618.758  25
   0   4  -8 5027.55 633.686  42
   0   4  -8 5327.57 640.301  25
   0   4  -8 5415.91 678.344  13
   0   4  -8 4792.96 625.513  16
   0   4  -8 6562.77 621.003  15
   0   4  -9 108.328 184.194  23
   0  -4  -9 474.166 685.808  13
   0   4   9 150.798 120.314  25
   0   4  -9 193.736 178.000  25
   0   4  -9 90.3083 139.171  43
   0   4  -9 57.5413 209.025  42
   0   4   9-79.5000 155.918  53
   0   4  -9-64.9858 226.829  13
   0   4  -9-25.3337 135.184  15
   0   4  -9-12.3173 158.068  16
   0   4 -10 15446.0 1475.94  15
   0   4 -10 12996.0 1482.09  16
   0   4  10 14698.8 1479.57  53
   0   4 -10 11625.4 1471.19  43
   0   4 -10 13096.1 1481.29  23
   0   4 -10 14764.0 1491.11  25
   0   4 -10 12752.6 1525.06  13
   0  -4 -10 9614.88 1701.86  13
   0   4  10 12780.3 1474.18  25
   0   4  11 5.70637 204.492  17
   0   4 -11 216.224 181.179  16
   0   4 -11 69.3568 132.202  15
   0   4  11 103.640 131.489  25
   0   4 -11 37.5836 173.406  25
   0   4 -11 129.500 149.065  43
   0   4  11 124.311 155.089  53
   0   4  12 2710.49 333.957  53
   0   4 -12 2635.82 322.424  15
   0   4  12 2956.60 359.115  17
   0   4 -12 2859.72 350.570  16
   0   4  12 2215.69 316.133  25
   0   4 -12 2534.52 355.130  25
   0   4 -12 2248.44 362.735  42
   0   4 -12 2389.17 326.926  43
   0   4  13 2936.02 375.495  53
   0   4 -13 3406.61 404.994  42
   0   4 -13 2780.65 369.499  43
   0   4  13 3060.90 397.413  17
   0   4 -13 3446.26 363.246  15
   0   4  13 2396.47 360.105  25
   0   4 -13 3054.14 389.402  25
   0   4  14 10292.5 1378.83  53
   0   4 -14 11823.1 1378.14  43
   0   4  14 13041.9 1388.16  17
   0   4 -14 13903.9 1377.46  15
   0   4 -14 13392.5 1393.91  42
   0   4 -14 13513.1 1397.36  25
   0   4 -15 582.255 192.151  42
   0   4 -15 563.833 155.857  43
   0   4 -15 554.939 189.878  25
   0   4  15 730.488 209.154  17
   0   4 -15 208.653 178.776  16
   0   4 -15 447.037 140.286  15
   0   4 -15 822.194 208.817  23
   0   4 -16-39.8225 142.975  43
   0   4 -16 181.817 183.605  42
   0  -4 -16-67.9658 180.734  54
   0   4 -16 64.4930 163.017  25
   0   4  16 9.68873 191.094  17
   0   4 -16 236.873 113.968  15
   0   4 -16 29.7152 174.939  23
   0   4 -17 130.635 178.037  63
   0  -4 -17 157.748 162.073  56
   0  -4 -17 102.370 155.377  54
   0   4 -17-72.6965 129.227  43
   0   4 -17 60.5871 160.595  42
   0   4 -17 91.1322 102.115  15
   0  -4 -17-95.2411 166.459  29
   0   4 -17 155.021 165.668  23
   0   4 -18 128.954 161.017  63
   0   4 -18 55.8058 87.4016  15
   0   4 -18 38.7325 142.300  42
   0   4 -18-43.2740 124.670  43
   0  -4 -18 96.5785 134.958  54
   0  -4 -18-136.462 146.868  56
   0   4 -18-237.461 165.956  23
   0  -4 -18-33.3835 154.051  29
   0   4 -19 1801.95 230.793  63
   0  -4 -19 1838.67 216.449  56
   0  -4 -19 1749.00 211.739  54
   0   4 -19 1378.80 204.209  43
   0   4 -19 944.563 220.057  42
   0  -4 -19 1139.05 232.719  50
   0  -4 -19 1289.27 219.030  29
   0   4 -19 1765.72 225.620  23
   0  -4 -20 1019.01 153.670  56
   0   4 -20 1144.37 171.942  23
   0  -4 -20 1081.38 175.162  50
   0   4 -20 646.980 146.108  43
   0   4 -20 1118.54 170.714  63
   0  -4  20 909.961 161.965  45
   0  -4 -20 985.250 167.546  19
   0  -4 -20 1046.12 164.792  29
   0  -4 -21 173.225 102.301  50
   0  -4 -21-113.700 104.626  51
   0  -4 -21 70.3598 86.0157  29
   0   4 -21-109.321 100.833  23
   0  -4 -21 99.9357 96.4197  19
   0   4 -21 138.057 71.2715  43
   0   4 -21-115.618 92.8533  63
   0   5   0 109.176 131.999  25
   0   5  -1 636.459 155.076  25
   0   5   1 571.013 151.541  25
   0   5  -2 106.494 145.103  25
   0   5   2 87.3779 119.362  25
   0   5  -2 14.4351 149.946  63
   0   5  -3 233.020 147.905  25
   0   5   3-32.9479 123.917  25
   0   5  -3-150.967 172.798  63
   0   5  -3-249.125 138.219  42
   0   5  -4 7075.53 649.743  25
   0   5  -4 5524.37 645.501  63
   0   5   4 6625.78 633.229  25
   0   5  -5 3121.26 334.843  25
   0   5  -5 2495.36 336.153  63
   0   5   5 2651.42 305.847  25
   0   5  -6 258.192 171.639  42
   0   5  -6 501.475 180.362  25
   0   5   6 721.769 138.514  25
   0   5  -6 640.450 191.731  63
   0   5   6 854.781 160.837  53
   0   5   7 8521.57 986.696  25
   0   5   7 10388.8 994.243  53
   0   5  -7 10598.4 1009.80  25
   0   5  -7 8847.88 1002.86  63
   0   5  -7 7012.33 994.469  42
   0   5   8 2411.50 290.796  53
   0   5   8 1776.96 275.901  25
   0   5  -8 3116.92 324.217  25
   0   5  -8 1709.74 304.254  42
   0   5  -8 2314.03 316.474  63
   0   5  -8 2553.10 306.478  23
   0   5   8 2648.15 313.850  17
   0   5   9 671.772 148.664  53
   0   5   9 428.534 124.182  25
   0   5  -9 692.804 181.940  25
   0   5  -9 811.748 188.121  42
   0   5  -9 498.171 193.735  63
   0   5  -9 686.126 174.867  23
   0   5   9 898.459 191.311  17
   0   5  10 66.6215 123.442  53
   0   5 -10 204.630 164.391  25
   0   5  10 178.207 94.0802  25
   0   5 -10 109.392 150.917  42
   0   5 -10 233.550 178.047  63
   0   5 -10 301.899 164.635  23
   0   5  10 401.126 167.827  17
   0   5  11 3071.09 431.983  53
   0   5 -11 4997.13 466.753  25
   0   5 -11 4594.93 451.260  23
   0   5 -11 3084.73 449.130  42
   0   5 -11 3473.99 458.092  63
   0   5  11 4242.51 450.778  17
   0   5 -12 284.913 155.998  25
   0   5 -12 153.234 147.744  23
   0   5 -12 9.45888 151.149  42
   0   5 -12 209.186 165.060  63
   0   5  12 292.977 155.286  17
   0   5 -13 288.583 137.582  23
   0   5 -13 577.202 151.588  25
   0   5 -13 144.100 140.495  42
   0   5  13 246.429 149.010  17
   0   5 -14 2725.29 276.025  25
   0   5 -14 2212.43 270.153  23
   0   5 -15 22.9471 121.930  63
   0   5 -15-62.4917 113.812  25
   0   5 -16 1469.42 192.095  63
   0   5 -16 1720.40 183.477  25
   0   5 -17-106.370 81.2377  63
  -1   0  29-27.3811 105.528   3
   1   0 -28 62.6352 72.4711  18
   1   0 -28 30.1591 100.352  56
   1   0 -28-46.3399 77.7211  43
  -1   0  27 586.942 118.753  28
   1   0 -27 75.9517 118.576  43
  -1   0  26-54.4984 133.149  28
   1   0 -26 98.4055 130.798  43
  -1   0  26 52.5079 126.195  45
   1   0 -25 1240.26 253.972  43
  -1   0  25 1878.61 248.286  45
  -1   0  25 1969.30 251.715  28
   1   0 -25 1460.85 280.019  30
  -1   0  24-52.1504 170.902  28
   1   0 -24 152.640 203.529  30
   1   0 -24-14.4614 189.182  41
   1   0 -23-36.4676 197.687  41
  -1   0  23 219.417 183.156  28
   1   0 -23-87.0382 176.289  19
   1   0 -23 253.526 165.528  36
   1   0 -23-186.551 226.949  30
   1   0 -23 44.0793 152.599  51
   1   0 -22-16.3441 201.514  41
  -1   0  22 165.805 186.242  28
   1   0 -22-40.2391 184.578  19
   1   0 -22 25.0346 172.646  36
   1   0 -22-112.586 255.838  30
   1   0 -22 142.702 205.688  55
   1   0 -22 227.723 161.310  51
   1   0 -21 1862.44 320.613  55
   1   0 -21 2142.30 296.845  51
   1   0 -21 1300.09 458.526  10
   1   0 -21 2260.81 320.915  41
  -1   0  21 1737.26 306.246  28
   1   0 -21 2469.23 311.292  19
   1   0 -21 2263.47 477.525   9
   1   0 -21 1862.66 349.642  30
   1   0 -21 2095.60 297.836  36
   1   0 -20 204.584 246.002  30
   1   0 -20-408.436 395.261   9
   1   0 -20 128.548 214.591  50
   1   0 -20-63.2710 213.648  55
   1   0 -20-10.3707 165.835  51
   1   0 -20 461.330 366.383  10
   1   0 -20 76.5594 187.532  19
   1   0 -20-61.4661 175.927  36
   1   0 -20 5.48028 209.710  41
  -1   0  20-62.6552 189.856  28
   1   0 -19 23812.1 2898.29  51
   1   0 -19 26552.2 2904.54  55
   1   0 -19 25116.0 2917.49  30
   1   0 -19 25965.8 2931.54   2
   1   0 -19 29628.2 2911.63  50
   1   0 -19 27483.1 2903.63  41
   1   0 -19 23702.3 2970.86  10
   1   0 -19 24668.0 2983.82   9
  -1   0  19 27163.5 2905.14  28
   1   0 -19 29453.7 2905.56  19
   1   0 -18-230.683 238.259  30
  -1   0  18 240.129 181.666  28
   1   0 -18-26.4912 192.551  55
   1   0 -18 110.418 162.096  51
   1   0 -18-121.288 286.924   2
   1   0 -18 294.477 328.276  10
   1   0 -18-303.134 388.155   9
   1   0 -18-107.038 189.068  41
   1   0 -18 131.698 174.266  19
   1   0 -18 193.951 195.577  50
   1   0 -17 11813.0 1335.07  57
   1   0 -17 11253.9 1360.43  30
   1   0 -17 11776.4 1371.49   2
   1   0 -17 12988.8 1344.74  41
   1   0 -17 13703.9 1351.05  50
   1   0 -17 12598.2 1344.18  19
  -1   0  17 13040.4 1347.03  28
   1   0 -17 12863.4 1470.49   9
   1   0 -17 11066.0 1421.33  10
   1   0 -17 13533.0 1351.05  54
   1   0 -17 10004.9 1335.42  51
   1   0 -16-143.626 185.162  50
   1   0 -16 40.5397 173.971  41
   1   0 -16 63.5864 394.612   9
   1   0 -16-43.8968 264.502   2
   1   0 -16-59.0947 147.252  22
   1   0 -16-54.3333 286.397  10
   1   0 -16-161.444 183.061  54
   1   0 -15 47420.7 5206.37   9
   1   0 -14 18.1258 388.029   9
   1   0 -13 11145.9 1320.51   9
   1   0 -12-141.982 281.583   7
   1   0 -12 187.896 403.088   9
   1   0 -11 117548. 13583.5   9
   1   0 -11 128459. 13553.3   6
   1   0 -11 126159. 13572.1   7
   1   0 -10 17.9756 171.584   6
   1   0 -10 170.700 241.038   7
   1   0 -10 92.4660 380.530   9
   1   0  -9 6596.23 971.481   9
   1   0  -9 8539.44 891.622   6
   1   0  -9 7535.92 919.130   7
   1   0  -8-4.57129 144.469   6
   1   0  -8-61.8252 210.130   7
   1   0  -8 212.364 378.436   9
   1   0  -7 41637.0 5157.74   9
   1   0  -7 47936.7 5129.08   6
   1   0  -7 50169.1 5143.51   7
   1   0  -6-39.8151 126.889   6
   1   0  -6 45.0246 174.154   7
   1   0  -6-168.220 326.290   9
   1   0  -5 6722.55 761.875   6
   1   0  -5 7200.48 780.400   7
   1   0  -4 63.9937 141.796   7
   1   0  -3 36501.2 3953.95   7
   1   0  -2 14.5226 67.3050  14
   1   0  -2 25.1483 79.4940   7
   1   0  -1 15793.9 1617.39  11
   1   0  -1 14220.0 1615.64   7
   1   0   0-1.30760 50.7333   7
   1   0   0 56.9293 51.7726   1
  -1   0  -1 31060.4 3420.27  13
  -1   0  -1 33065.1 3420.67  10
  -1   0  -1 28952.1 3422.45   9
   1   0   1 33276.5 3422.66   5
  -1   0  -2 70.5821 85.6040  10
  -1   0  -2 41.3800 89.3483  13
  -1   0  -2 157.429 125.776   9
  -1   0  -3 14171.1 1642.59   9
  -1   0  -3 15588.3 1636.57  13
  -1   0  -4 83.8946 169.433  13
  -1   0  -5 13063.0 1446.32  13
  -1   0  -6 46.8774 220.970  13
  -1   0  -7 35874.1 3907.38  13
  -1   0  -8-78.5099 237.468  13
  -1   0  -9 25896.9 2843.47  13
  -1   0 -10-20.8192 242.737  13
  -1   0 -10-25.2174 358.053   9
  -1   0 -11 29814.5 3473.25   9
  -1   0 -11 31149.8 3457.55  10
  -1   0 -11 33392.3 3462.67  13
  -1   0 -12-162.212 276.817  10
  -1   0 -12-12.7149 257.681  13
  -1   0 -12-15.4606 376.881   9
  -1   0 -13 4412.88 628.082  10
  -1   0 -13 5024.43 623.574  13
  -1   0 -13 4891.43 684.540   9
  -1   0 -14-46.3447 288.009  10
  -1   0 -14 273.288 253.944  13
  -1   0 -14 205.083 365.708   9
  -1   0 -15 2618.63 454.358  10
  -1   0 -15 2744.96 489.159   9
  -1   0 -15 2459.24 420.123  13
  -1   0 -16-179.769 172.404  41
  -1   0 -16 75.4647 171.042  55
  -1   0 -16-126.379 347.546   9
  -1   0 -16-130.066 178.860  56
  -1   0 -16 56.6599 161.687  19
  -1   0 -16-22.9989 226.265  30
  -1   0 -16 110.066 177.375  29
  -1   0 -16-91.1603 260.149   2
  -1   0 -16 29.5544 167.836  51
   1   0  16-62.9643 169.764  28
  -1   0 -16 260.135 302.975  10
  -1   0 -16-103.070 257.765  13
  -1   0 -17 156.475 226.550  30
  -1   0 -17-65.7401 190.165  55
  -1   0 -17 241.902 162.504  51
  -1   0 -17-100.042 190.798  29
  -1   0 -17 148.572 270.216  13
  -1   0 -17-96.0580 184.558  41
  -1   0 -17-42.5903 187.583  56
  -1   0 -17 49.3143 175.634  19
  -1   0 -17-386.156 411.027   9
   1   0  17 336.876 170.335  28
  -1   0 -17 60.2298 314.899  10
  -1   0 -18 43.5833 246.816  30
  -1   0 -18-54.9553 182.847  51
  -1   0 -18-204.221 203.426  55
  -1   0 -18-106.242 211.050  29
  -1   0 -18-11.1958 189.449  56
  -1   0 -18-94.0621 385.169   9
  -1   0 -18-172.469 198.174  41
  -1   0 -18 46.4624 177.848  19
  -1   0 -18 21.2276 327.449  10
  -1   0 -18-38.6588 269.812  13
   1   0  18 141.431 174.280  28
  -1   0 -19 292.843 435.059   9
  -1   0 -19 54.3562 247.601  30
   1   0  19 111.919 500.053   5
  -1   0 -19 116.039 200.749  56
  -1   0 -19-177.877 350.418  10
  -1   0 -19-118.381 190.047  51
  -1   0 -19 61.6135 203.765  55
  -1   0 -19-26.5095 193.989  41
  -1   0 -19 218.058 275.619  13
   1   0  19 256.808 187.145  28
  -1   0 -19 18.0299 194.243  19
  -1   0 -20-340.423 258.930  30
   1   0  20 258.871 502.319   5
  -1   0 -20 11.8941 201.577  56
  -1   0 -20-140.402 190.597  19
  -1   0 -20-459.171 283.737  13
   1   0  20 99.3126 185.197  28
  -1   0 -20 68.7395 210.603  55
  -1   0 -20 73.5320 192.322  51
  -1   0 -20 522.615 397.782   9
  -1   0 -20-22.6433 333.681  10
  -1   0 -20 162.459 206.655  41
   1   0  21-190.113 189.031  28
  -1   0 -21-88.4750 184.873  51
  -1   0 -21-10.8253 199.174  41
  -1   0 -21 97.0004 195.690  19
  -1   0 -21 330.589 203.407  56
  -1   0 -21-54.3773 257.993  30
   1   0  22 170.167 176.955  28
  -1   0 -22-152.571 197.276  41
  -1   0 -22-188.477 199.949  56
  -1   0 -22-267.626 250.558  30
  -1   0 -22 23.4418 193.544  19
  -1   0 -22 151.487 168.232  51
  -1   0 -23 126.399 228.382  30
  -1   0 -23 348.819 192.792  56
  -1   0 -23 179.308 164.769  51
   1   0  23 162.192 172.111  28
  -1   0 -23 157.080 161.705  43
   1   0  23-28.1236 184.824  45
  -1   0 -24-87.7159 176.573  56
   1   0  24 229.356 172.977  45
   1   0  24 52.6741 163.347  28
  -1   0 -24-241.593 149.276  43
   1   0  25-43.6946 138.117  28
   1   0  25 25.8769 151.686  45
  -1   0 -25 56.9172 131.443  43
  -1   0 -25-140.591 163.523  56
   1   0  26-148.015 115.240  28
  -1   0 -26 92.4208 142.427  56
   1   0  26-18.4220 117.961  45
  -1   0 -26-60.7001 115.797  43
  -1   0 -27-15.4337 94.8027  18
  -1   0 -27 124.469 86.5191  43
  -1   0 -27-61.5714 115.168  56
  -1   0 -28-165.615 87.9378  56
   1   0  28-46.1862 142.561   3
  -1   0 -28 25.5515 68.3232  18
  -1  -1  28 104.694 136.337   3
  -1   1  28 143.150 137.719   3
   1   1 -28 397.791 95.3032  56
   1  -1 -28 412.542 98.0227  56
  -1   1  28 280.877 97.4335  28
   1   1 -28 133.965 88.5401  43
   1   1 -27 152.730 114.446  56
   1  -1 -27-48.5455 120.409  56
   1   1 -27-50.0511 108.101  43
  -1   1  27-213.804 121.900  28
  -1  -1  27 166.438 122.399  45
   1   1 -27-71.8337 81.7009  18
  -1   1  26 1160.78 200.999  28
   1   1 -26 849.648 197.111  43
   1  -1 -26 543.087 163.156  43
   1   1 -26 1603.07 196.380  56
   1  -1 -26 1695.65 200.469  56
  -1  -1  26 1348.28 206.876  45
   1   1 -26 1167.01 167.253  18
   1   1 -26 1058.33 241.648  30
   1   1 -25 38.5372 151.239  43
   1  -1 -25-106.559 151.232  19
  -1   1  25 24.7849 166.233  28
   1   1 -25-148.009 157.188  56
   1  -1 -25 103.704 164.068  56
   1  -1 -25 10.5818 134.351  51
   1   1 -25 111.065 120.978  18
   1   1 -25-71.2642 214.456  30
   1  -1 -25 274.314 161.147  41
   1   1 -24 624.219 221.487  43
   1  -1 -24 1365.87 214.060  19
   1  -1 -24 1014.05 202.701  51
   1  -1 -24 1277.40 227.795  55
   1  -1 -24 1310.81 221.076  41
   1   1 -24 1070.10 216.517  56
   1  -1 -24 1101.04 226.639  56
   1   1 -24 1150.74 188.135  18
   1   1 -24 484.245 273.860  30
  -1   1  24 1008.86 228.345  28
   1  -1 -23 104.647 164.922  51
   1  -1 -23 209.744 199.905  55
   1   1 -23-25.1774 178.912  36
   1   1 -23 166.047 179.721  56
   1  -1 -23 148.200 199.825  56
   1   1 -23-6.08460 189.686  43
   1   1 -23-36.2333 275.724  30
  -1   1  23-195.194 194.982  28
   1  -1 -23 234.862 190.775  41
   1  -1 -23 252.460 183.621  19
   1  -1 -22 603.084 225.497  29
   1  -1 -22 274.642 210.981  55
   1  -1 -22 275.743 184.417  51
   1   1 -22 737.851 194.020  36
   1   1 -22 220.550 200.101  56
   1  -1 -22 429.604 212.726  56
   1  -1 -22 188.978 196.025  19
   1   1 -22 443.123 275.665  30
  -1   1  22 543.835 217.640  28
   1  -1 -22 717.494 209.092  41
   1   1 -21 10661.3 1411.45  30
   1   1 -21 13944.1 1386.64  56
   1  -1 -21 13049.5 1390.53  56
   1  -1 -21 13479.1 1393.93  29
  -1   1  21 11277.4 1390.92  28
   1   1 -21 12505.3 1381.76  36
   1  -1 -21 13604.6 1388.64  19
   1  -1 -21 12456.7 1388.84  55
   1  -1 -21 13590.0 1395.91  54
   1  -1 -21 9748.34 1378.69  51
   1  -1 -21 13476.1 1386.47  41
   1  -1 -20 3175.74 440.140  41
   1   1 -20 3411.29 435.389  36
   1  -1 -20 2492.28 665.019   9
   1   1 -20 2759.89 566.877  10
   1  -1 -20 2768.56 528.713  10
   1   1 -20 3055.48 490.994  30
   1  -1 -20 4235.15 455.544  29
   1  -1 -20 3557.58 427.659  22
   1  -1 -20 3348.26 444.579  19
  -1   1  20 3401.53 449.156  28
   1  -1 -20 4030.09 559.974  13
   1   1 -20 3160.17 509.380  13
   1   1 -20 3970.54 439.745  56
   1  -1 -20 2952.53 443.276  56
   1  -1 -20 3193.51 444.137  55
   1  -1 -20 3914.36 452.797  54
   1   1 -19 3685.55 666.834  10
   1  -1 -19 4099.14 640.781  10
   1  -1 -19 4530.35 551.166  41
   1  -1 -19 4810.88 767.717   9
   1   1 -19 4535.84 544.661  36
   1  -1 -19 4322.28 554.884  56
   1   1 -19 4830.25 548.946  56
   1   1 -19 3775.10 589.249  30
   1  -1 -19 4864.38 560.089  29
  -1   1  19 4347.48 557.814  28
   1  -1 -19 5048.07 551.981  58
   1  -1 -19 4393.79 552.673  55
   1  -1 -19 5406.75 564.196  54
   1  -1 -19 4926.61 541.537  22
   1  -1 -19 4074.85 549.586  19
   1   1 -19 4385.55 619.289  13
   1  -1 -19 3935.00 649.192  13
   1  -1 -18 501.007 331.131  10
   1  -1 -18 169.279 161.109  22
   1  -1 -18-143.438 476.693   9
   1  -1 -18 10.7825 198.318  41
   1   1 -18 281.867 185.725  36
   1  -1 -18 352.051 191.661  19
   1  -1 -18 158.470 210.245  29
   1  -1 -18 552.881 330.822  13
   1   1 -18-106.381 252.588  13
   1  -1 -18 43.7184 145.968  26
  -1   1  18 437.614 203.236  28
   1   1 -18 216.723 282.650   2
   1  -1 -18 140.590 276.545   2
   1  -1 -18 237.624 190.530  58
   1   1 -18 506.149 195.962  56
   1  -1 -18 272.847 209.326  56
   1  -1 -18-96.9864 213.103  54
   1  -1 -18 314.282 205.022  55
   1   1 -18 211.439 165.944  31
   1   1 -18 582.854 273.560  30
   1  -1 -17 16290.9 1826.84  41
   1  -1 -17 17424.1 1827.66  58
   1  -1 -17 14237.4 1825.53  56
   1   1 -17 17977.9 1825.56  56
   1   1 -17 15816.8 1820.71  36
   1  -1 -17 16027.6 1952.38   9
   1  -1 -17 15758.4 1889.29  10
   1   1 -17 15738.1 1817.84  31
   1   1 -17 16350.5 1847.92  30
   1  -1 -17 15958.5 1831.17  54
   1  -1 -17 14689.5 1828.60  29
   1   1 -17 18860.0 1883.81  13
   1  -1 -17 17667.3 1917.96  13
   1  -1 -17 16757.8 1823.19  22
   1   1 -17 17377.2 1852.13   2
   1  -1 -17 18784.0 1857.03   2
   1  -1 -17 17450.9 1818.50  26
   1  -1 -17 17144.4 1819.78  27
  -1   1  17 18468.8 1834.26  28
   1  -1 -16 12545.6 1512.73  41
   1  -1 -16 13604.7 1509.11  22
   1   1 -16 15438.5 1511.56  19
   1   1 -16 13785.6 1508.65  36
   1   1 -16 13507.5 1504.27  31
   1   1 -16 15433.0 1536.57  30
   1  -1 -16 11603.8 1514.88  29
   1  -1 -16 14671.0 1605.16  13
   1   1 -16 16353.1 1570.90  13
   1  -1 -16 13164.5 1516.49  54
  -1   1  16 16582.7 1522.00  28
   1  -1 -16 13840.2 1506.57  27
   1  -1 -16 13672.5 1504.20  26
   1   1 -16 14774.0 1586.99   9
   1  -1 -16 12782.8 1536.85   2
   1   1 -16 14679.1 1540.16   2
   1  -1 -16 13435.9 1513.41  58
   1  -1 -16 11050.8 1512.34  56
   1   1 -16 14570.6 1511.67  56
   1  -1 -15 694.525 352.616  13
   1   1 -15 886.231 249.851  13
   1   1 -15 392.549 298.378   9
   1  -1 -14 168.798 324.110  13
   1   1 -14 168.993 214.937  13
   1   1 -14 13.6766 299.159   9
   1  -1 -13 48506.5 5064.71   6
   1  -1 -13 40407.3 5087.97   7
   1  -1 -13 40607.5 5123.96  13
   1   1 -13 51075.6 5089.50  13
   1   1 -13 48820.5 5090.61   9
   1  -1 -12 869.518 272.251   7
   1   1 -12 1295.97 306.629   9
   1  -1 -12 1020.29 200.089   6
   1  -1 -12 851.501 420.373  13
   1   1 -12 1085.52 252.812  13
   1  -1 -11 6402.74 701.341   6
   1  -1 -11 4959.66 875.162   9
   1  -1 -11 5638.92 742.686   7
   1  -1 -11 4488.98 836.696  13
   1   1 -11 6612.62 729.459  13
   1   1 -11 6677.74 753.055   9
   1   1 -10 810.544 281.534   9
   1  -1 -10 1060.07 566.681   9
   1  -1 -10 782.459 271.612   7
   1  -1 -10 1172.25 189.974   6
   1  -1 -10 786.702 488.512  13
   1   1 -10 912.060 233.130  13
   1  -1  -9 12199.9 1377.96   6
   1  -1  -9 12155.1 1402.84   7
   1   1  -9 13264.4 1398.57  13
   1  -1  -9 9473.92 1494.28  13
   1  -1  -9 10516.9 1498.75   9
   1   1  -9 14707.8 1407.43   9
   1  -1  -8 4766.62 601.548   7
   1  -1  -8 4484.84 764.732   9
   1   1  -8 5471.37 590.789  13
   1   1  -8 5219.45 604.755   9
   1  -1  -8 3312.45 752.525  13
   1  -1  -7 10798.4 1198.06   7
   1  -1  -7 7066.45 1290.43  13
   1   1  -7 11824.3 1193.35  13
   1   1  -7 11065.1 1197.86   9
   1  -1  -7 8280.27 1311.47   9
   1  -1  -6 1643.02 269.812   7
   1  -1  -6 1632.68 519.958   9
   1   1  -6 1864.82 249.792  13
   1  -1  -6 1481.24 537.907  13
   1  -1  -5 2829.74 352.669   7
   1   1  -5 2992.08 343.339  13
   1  -1  -5 2594.35 402.955  11
   1  -1  -4 5056.70 525.007   7
   1   1  -4 4296.11 517.242  13
   1  -1  -4 4620.49 560.873  11
   1  -1  -3 12834.0 1415.59   8
   1  -1  -3 12728.2 1375.67   7
   1   1  -3 12442.7 1373.06  13
   1  -1  -3 12227.2 1397.58  11
   1  -1  -2 11158.6 1215.76   4
   1  -1  -2 10924.2 1254.33   8
   1  -1  -2 11501.3 1202.29   7
  -1   1   2 11047.5 1198.71  13
   1   1  -2 10499.9 1197.48  13
   1  -1  -2 11183.0 1225.45  11
   1   1  -2 10733.6 1196.43  10
   1  -1  -1 20646.5 2473.02   4
   1  -1  -1 22138.8 2463.61   7
  -1   1   1 23791.5 2461.93  13
   1   1  -1 22613.9 2460.29  13
   1   1  -1 22560.5 2454.89  10
  -1   1   1 23315.2 2459.39  12
   1  -1   0 6307.64 630.720   7
  -1   1   0 5657.62 616.270  13
   1   1   0 5221.17 613.932  13
   1   1   0 5552.53 604.867  12
  -1   1   0 5256.94 611.572  12
   1   1   1 43568.9 4871.61   1
   1  -1   1 44965.0 4871.11   1
   1   1   1 47635.0 4876.47  13
  -1   1  -1 49046.0 4879.07  13
  -1   1  -1 42366.6 4875.78  10
  -1   1  -2 3966.81 503.355  10
  -1  -1  -2 4457.41 502.162  11
  -1   1  -2 3755.46 492.294  13
   1  -1   2 4009.82 494.760   5
  -1  -1  -2 4644.47 473.747   7
  -1  -1  -2 3337.23 585.338   9
  -1   1  -3 210.845 126.644  13
  -1  -1  -3-163.879 421.619  13
  -1  -1  -3 201.395 157.138  11
  -1   1  -3 264.573 160.434  10
  -1  -1  -3 143.055 375.540   9
  -1  -1  -3 256.036 91.7428   7
  -1  -1  -3 80.9528 194.603   8
  -1   1  -4 5332.09 559.712  13
  -1   1  -4 5165.27 572.879  10
  -1  -1  -4 3481.25 727.936  13
  -1  -1  -4 4664.28 550.025   7
  -1  -1  -4 4139.04 684.404   9
  -1  -1  -5 414.214 470.607  13
  -1   1  -5 748.913 213.069  10
  -1   1  -5 761.613 172.184  13
  -1  -1  -5 864.778 116.261   6
  -1  -1  -5 321.159 424.043   9
  -1  -1  -5 973.058 166.757   7
  -1  -1  -6 393.250 439.127  13
  -1   1  -6 710.662 221.398  10
  -1   1  -6 583.774 174.633  13
  -1  -1  -6 664.962 106.637   6
  -1  -1  -6 583.908 424.778   9
  -1  -1  -6 627.478 166.455   7
  -1  -1  -7 8354.23 1231.88   9
  -1   1  -7 10727.5 1138.07  13
  -1  -1  -7 8489.67 1227.18  13
  -1  -1  -7 10457.0 1114.70   6
  -1  -1  -7 9922.48 1138.09   7
  -1   1  -8 97820.9 9984.25  13
  -1  -1  -8 77830.0 10016.3  13
  -1  -1  -8 82964.9 10020.0   9
  -1  -1  -8 94424.9 9966.43   6
  -1   1  -9 6876.70 762.497   9
  -1  -1  -9 5002.03 828.245  13
  -1   1  -9 6357.89 731.503  13
  -1  -1  -9 5774.05 874.133   9
  -1  -1 -10 56040.2 7130.49   9
  -1   1 -10 73990.9 7107.78   9
  -1   1 -10 68435.7 7095.91  13
  -1  -1 -10 56844.7 7125.64  13
  -1  -1 -11 11029.9 1587.57   9
  -1   1 -11 15424.7 1537.70   9
  -1   1 -11 15072.6 1516.44  13
  -1  -1 -11 10321.8 1555.68  13
  -1  -1 -12 32983.5 3618.40  10
  -1   1 -12 36659.9 3633.16   9
  -1  -1 -12 29819.4 3668.22   9
  -1   1 -12 33788.9 3614.60  13
  -1  -1 -12 29846.3 3647.39  13
  -1  -1 -13 6578.53 778.716  10
  -1  -1 -13 6022.88 827.266  13
  -1   1 -13 6684.15 763.395  13
  -1  -1 -13 5456.01 867.122   9
  -1  -1 -14 9472.18 1167.15  13
  -1   1 -14 9751.95 1121.56  13
  -1  -1 -14 8732.20 1216.55   9
  -1  -1 -14 10315.7 1129.84  10
  -1   1 -14 9562.27 1155.08  10
  -1   1 -15 7231.36 696.192  19
   1   1  15 6346.62 701.236  28
  -1   1 -15 6921.11 729.931  30
  -1  -1 -15 6475.91 805.275  13
  -1  -1 -15 4984.03 696.585  29
  -1  -1 -15 5210.47 695.475  56
  -1  -1 -15 5892.15 692.906  41
  -1   1 -15 6514.11 693.191  41
  -1   1 -15 5912.16 789.845  10
  -1  -1 -15 6327.92 769.023  10
  -1  -1 -15 5780.00 731.511   2
  -1   1 -15 6374.97 732.149   2
  -1  -1 -15 5841.36 698.985  54
  -1   1 -16 584.930 167.414  36
  -1  -1 -16 280.713 327.744  13
  -1  -1 -16 412.090 182.851  41
  -1   1 -16 500.656 188.084  41
  -1  -1 -16 400.217 206.816  50
  -1   1 -16 430.668 251.584  30
  -1  -1 -16 346.636 194.996  29
  -1  -1 -16 510.940 188.293  55
  -1  -1 -16 437.854 191.088  56
  -1  -1 -16 525.022 193.438  54
  -1   1 -16 196.486 168.073  51
  -1  -1 -16 279.546 176.597  58
  -1  -1 -16 469.714 149.214  22
  -1  -1 -16 151.944 281.586  10
  -1   1 -16 361.435 342.897  10
   1   1  16-60.9531 200.115  28
  -1  -1 -17 355.204 151.326  22
  -1  -1 -17 307.507 211.859  50
  -1   1 -17 285.043 190.748  41
  -1  -1 -17 265.967 188.744  41
  -1   1 -17 364.006 179.467  36
  -1   1 -17 525.583 264.922  30
  -1  -1 -17 508.438 328.917  13
  -1  -1 -17-6.29420 209.198  29
   1  -1  17 706.157 475.049   5
   1   1  17 1055.43 490.164   5
   1   1  17 414.883 207.580  28
  -1  -1 -17 578.543 316.530  10
  -1   1 -17 299.134 362.001  10
  -1  -1 -17 334.298 200.022  56
  -1  -1 -17 354.799 204.148  54
  -1  -1 -17 219.456 192.949  55
  -1   1 -17 283.393 169.990  51
  -1  -1 -17 383.998 183.614  58
  -1  -1 -18 4553.01 684.837  10
  -1   1 -18 5197.81 735.401  10
  -1  -1 -18 5007.85 614.163  41
  -1  -1 -18 4941.91 626.187  50
  -1  -1 -18 5496.35 602.812  22
  -1   1 -18 5325.88 606.130  36
  -1   1 -18 4618.46 656.084  30
   1  -1  18 5077.71 821.329   5
   1   1  18 6015.98 839.735   5
  -1  -1 -18 5028.59 621.501  29
   1   1  18 5013.17 622.999  28
  -1  -1 -18 5114.32 616.515  55
  -1  -1 -18 5689.12 624.660  54
  -1  -1 -18 5054.05 619.157  56
  -1  -1 -18 5630.14 612.752  58
  -1  -1 -18 5605.20 724.741  13
   1   1  19 12634.3 1476.06  28
  -1   1 -19 11966.9 1499.54  30
  -1  -1 -19 13015.4 1467.98  41
  -1  -1 -19 14523.4 1474.32  56
  -1   1 -19 12120.0 1461.15  36
  -1  -1 -19 14014.0 1477.80  29
  -1  -1 -19 13669.4 1471.47  55
  -1  -1 -19 14706.1 1476.99  54
  -1  -1 -19 14482.7 1480.24  50
  -1   1 -19 12471.0 1566.89  10
  -1  -1 -19 12640.0 1613.60   9
   1  -1  19 10937.2 1604.61   5
   1   1  19 11428.4 1613.82   5
  -1  -1 -19 13635.4 1554.51  13
  -1   1 -20 8530.01 1191.59  30
  -1   1 -20 10346.5 1150.19  36
  -1  -1 -20 10792.5 1160.45  55
  -1  -1 -20 8908.62 1155.44  51
   1   1  20 10904.0 1165.89  28
  -1  -1 -20 12024.4 1169.35  29
  -1  -1 -20 11060.0 1161.90  56
  -1  -1 -20 10365.1 1303.89   9
  -1   1 -20 9143.79 1250.66  10
  -1  -1 -20 12109.7 1251.96  13
  -1   1 -20 9076.77 1160.04  43
  -1  -1 -20 10690.5 1158.07  41
  -1  -1 -20 10986.5 1169.00  50
  -1  -1 -21 13084.7 1408.81  55
  -1  -1 -21 12581.7 1409.69  51
  -1   1 -21 11519.5 1397.29  36
  -1  -1 -21 14124.2 1407.42  41
  -1   1 -21 10353.8 1406.53  43
  -1  -1 -21 14767.6 1416.94  29
  -1  -1 -21 13617.1 1410.63  56
  -1  -1 -21 14426.1 1418.55  50
  -1   1 -21 11294.3 1434.01  30
   1   1  21 11904.6 1413.68  28
   1   1  22 11816.4 1378.56  28
  -1  -1 -22 12074.2 1380.32  50
  -1  -1 -22 13515.7 1376.70  56
  -1   1 -22 10782.1 1398.87  30
  -1  -1 -22 13535.0 1376.19  55
  -1  -1 -22 12716.6 1372.53  51
  -1  -1 -22 13954.7 1372.86  41
  -1   1 -22 9992.82 1374.72  43
  -1   1 -23 22.7449 170.757  43
  -1  -1 -23-40.6613 164.353  51
  -1  -1 -23 162.067 185.279  55
   1   1  23-6.02824 189.480  28
  -1  -1 -23-62.2804 180.897  56
  -1  -1 -23 76.3231 180.959  41
  -1   1 -23 185.410 256.024  30
  -1   1 -24-140.693 239.433  30
  -1  -1 -24-4.58666 172.074  56
  -1  -1 -24 52.7934 156.402  51
  -1   1 -24 171.191 142.163  18
  -1   1 -24-35.3123 163.252  43
  -1  -1 -24 135.460 167.436  41
   1   1  24-80.8062 181.619  28
  -1  -1 -25 7.87191 152.755  56
  -1  -1 -25-73.7870 149.975  19
   1  -1  25-78.1608 178.519  45
  -1   1 -25 81.3340 136.604  43
  -1  -1 -25-60.7151 135.756  51
  -1   1 -25-46.8545 122.787  18
   1   1  25-13.7306 154.183  28
   1  -1  26 1541.56 214.333  45
  -1   1 -26 1196.70 190.904  43
  -1   1 -26 1436.85 180.842  18
  -1  -1 -26 1358.85 200.109  56
  -1  -1 -27 166.799 107.001  56
  -1   1 -27 115.706 108.128  56
   1  -1  27 91.1103 111.604  45
  -1   1 -27 4.96419 94.1739  43
  -1   1 -27 120.985 79.8834  18
   1   1  27 34.8599 108.304  28
   1  -1  27-106.483 156.652   3
   1   1  27 35.6922 155.517   3
  -1  -1 -28 879.503 125.233  56
  -1  -2  27 231.529 107.568  45
   1  -2 -27 312.358 89.2454  56
   1   2 -27 107.644 85.1155  43
  -1   2  27 307.428 98.2667  28
   1  -2 -26 4840.48 435.505  56
  -1   2  26 3986.88 440.175  28
   1  -2 -26 3631.92 425.192  51
   1  -2 -26 4987.68 434.398  19
   1   2 -25 504.465 169.364  43
   1  -2 -25 1039.16 168.956  19
   1  -2 -25 1003.69 175.394  56
  -1   2  25 970.421 184.121  28
   1   2 -25 537.198 225.459  30
   1  -2 -25 1245.80 173.783  55
   1  -2 -25 916.899 161.967  51
   1   2 -25 632.300 132.574  18
   1  -2 -25 1079.29 164.907  41
   1  -2 -24 345.102 171.037  29
   1  -2 -24 338.778 178.938  50
   1  -2 -24 659.657 170.487  56
   1   2 -24 244.805 150.247  56
   1   2 -24 37.6384 150.084  43
   1   2 -24 29.1008 233.046  30
   1  -2 -24 267.829 161.331  55
   1  -2 -24 372.319 152.070  51
   1  -2 -24 33.7083 150.232  41
   1  -2 -24 387.906 155.795  19
   1   2 -24 190.731 112.362  18
   1  -2 -23 1147.75 222.328  29
   1  -2 -23 1134.06 202.372  51
   1  -2 -23 939.277 225.613  50
   1  -2 -23 1150.13 214.764  56
   1   2 -23 563.274 192.501  56
   1  -2 -23 853.580 205.205  19
   1  -2 -23 888.600 209.966  55
   1  -2 -23 1045.39 198.056  41
   1   2 -23 939.137 278.167  30
   1   2 -23 774.486 164.983  18
   1  -2 -22 3477.77 438.949  55
   1  -2 -22 3568.19 443.009  56
   1  -2 -22 3677.01 445.369  54
   1  -2 -22 3479.21 453.513  50
   1  -2 -22 3465.00 444.636  29
   1   2 -22 3397.64 432.120  56
   1   2 -22 3435.08 416.534  18
   1  -2 -22 3489.26 431.902  41
   1  -2 -21 15965.2 1657.08  54
   1  -2 -21 14572.8 1650.45  55
   1  -2 -21 13142.1 1657.17  50
   1  -2 -21 16291.7 1650.82  41
   1  -2 -21 15723.4 1644.81  22
   1  -2 -21 15047.0 1657.15  29
   1  -2 -21 15994.9 1650.20  58
   1  -2 -21 14013.0 1651.90  56
   1   2 -21 15054.1 1648.37  56
   1   2 -21 14031.6 1641.68  18
   1  -2 -20 3538.73 486.124  54
   1  -2 -20 3900.80 480.634  55
   1  -2 -20 2877.49 489.812  50
   1  -2 -20 3579.87 492.068  29
   1  -2 -20 3808.74 473.474  58
   1   2 -20 4038.84 458.878  18
   1  -2 -20 4163.19 463.733  22
   1  -2 -20 3792.28 487.289  56
   1   2 -20 4068.36 473.544  56
   1  -2 -20 4080.83 478.864  41
   1  -2 -19 1179.82 261.394  41
   1  -2 -19 1420.36 231.600  22
   1   2 -19 1329.63 222.497  18
   1   2 -19 1264.74 223.654  16
   1  -2 -19 954.249 547.420   9
   1  -2 -19 1053.57 285.565  50
   1  -2 -19 1173.51 275.715  29
   1   2 -19 970.297 392.840  10
   1  -2 -19 1505.90 217.080  27
   1  -2 -19 1461.06 272.543  54
   1  -2 -19 1333.86 273.473  56
   1  -2 -19 1623.57 255.077  58
   1   2 -19 1477.72 249.870  56
   1  -2 -19 1358.10 433.898  13
   1   2 -19 1169.51 320.893  13
   1  -2 -18 22201.6 2725.85   9
   1   2 -18 21053.3 2647.01  10
   1  -2 -18 23753.9 2577.87  41
   1   2 -18 24627.5 2576.23  42
   1  -2 -18 24134.3 2574.20  22
   1   2 -18 23561.9 2576.67  36
   1   2 -18 24391.6 2574.30  16
   1   2 -18 24450.8 2571.91  18
  -1   2  18 24443.5 2583.87  28
   1  -2 -18 20565.7 2580.39  29
   1  -2 -18 20157.8 2578.42  56
   1   2 -18 25979.0 2576.71  56
   1  -2 -18 24511.1 2578.96  58
  -1   2  18 17328.5 2659.73   5
   1  -2 -18 22033.6 2580.92  54
   1  -2 -18 25232.2 2570.50  27
   1  -2 -18 23551.8 2687.26  13
   1   2 -18 24011.9 2633.24  13
   1   2 -17 4075.33 435.366  37
   1   2 -17 3261.11 447.811  36
   1  -2 -17 3548.63 455.082  41
   1  -2 -17 3480.94 437.789  22
   1   2 -17 3328.32 452.482  43
   1   2 -17 4046.39 441.359  16
   1   2 -17 3754.13 431.703  18
  -1   2  17 2721.44 458.805  17
   1  -2 -17 3025.99 734.654   9
   1   2 -17 3546.86 505.639  30
  -1   2  17 2906.45 629.714   5
   1   2 -17 4022.80 566.359  10
  -1   2  17 3502.82 462.654  28
   1  -2 -17 3747.10 430.440  27
   1   2 -17 3577.68 518.681  13
   1  -2 -17 3817.31 647.433  13
   1  -2 -17 2817.00 456.493  54
   1   2 -17 4205.92 446.306  56
   1  -2 -17 3440.94 450.543  58
   1   2 -16 22949.6 2545.50  36
   1  -2 -16 19932.7 2545.40  41
   1   2 -16 26421.4 2544.46  37
   1  -2 -16 20621.7 2543.35  22
   1   2 -16 27191.6 2573.56  30
  -1   2  16 21425.5 2547.87  17
   1   2 -16 24438.9 2542.79  18
   1   2 -16 26647.6 2548.07  16
   1  -2 -16 19967.3 2546.64  58
   1   2 -16 24486.8 2545.96  56
   1  -2 -16 19636.2 2652.37  13
   1   2 -16 24662.9 2600.80  13
   1   2 -16 25846.2 2552.48  43
   1  -2 -16 22823.6 2540.89  27
   1   2 -16 21760.1 2618.02  10
   1  -2 -16 19022.6 2677.35   9
  -1   2  16 25137.0 2555.54  28
   1   2 -15 1025.27 284.959  30
  -1   2  15 1052.83 239.398  17
   1   2 -15 801.368 182.626  18
   1   2 -15 1212.71 197.882  16
   1   2 -15 1261.90 209.703  56
   1   2 -15 1093.81 284.017  13
   1  -2 -15 961.551 469.621  13
   1  -2 -15 1100.01 191.835  27
  -1   2  15 1162.87 233.861  28
   1   2 -15 886.735 219.798  36
   1   2 -15 1356.94 201.948  37
   1  -2 -15 933.203 233.035  41
   1  -2 -15 926.426 565.295   9
   1   2 -15 1427.18 353.494  10
   1   2 -15 1050.42 214.436  43
   1   2 -14 226.568 153.578  37
   1   2 -14 275.488 177.341  36
  -1   2  14 24.7416 181.529  17
   1   2 -14 151.354 139.770  16
   1   2 -14 210.313 128.059  18
   1   2 -14 64.2598 161.722  43
  -1   2  14 40.4943 116.217  25
   1   2 -14 181.751 227.528  30
   1  -2 -14-568.401 504.113  13
   1   2 -14 251.039 215.187  13
   1  -2 -14 20.6379 134.473  27
  -1   2  14 187.013 177.867  28
  -1   2  14-42.9212 152.530  53
   1   2 -14-230.322 286.562  10
   1  -2 -14-256.652 550.801   9
   1   2 -14 365.354 154.245  56
  -1   2  13-85.1484 140.262  53
   1  -2 -13-400.067 543.058   9
   1   2 -13 40.9752 212.142  13
   1  -2 -13 62.1441 497.451  13
   1   2 -13-36.8118 166.071  36
   1   2 -13 275.683 259.657  10
   1   2 -13-167.433 126.103  16
  -1   2  13 115.523 168.904  17
   1   2 -13-74.3756 142.136  43
   1   2 -12 7892.90 910.215  10
   1  -2 -12 4902.05 1024.92  13
   1   2 -12 8244.76 884.049  13
   1  -2 -12 6766.97 1063.43   9
   1  -2 -11 998.269 596.554  13
   1   2 -11 1340.76 293.339  10
   1   2 -11 1025.77 246.024  13
   1  -2 -11 1360.98 557.301   9
   1   2 -10 31548.1 3207.35  10
   1  -2 -10 28330.7 3295.62   9
   1   2 -10 30993.3 3197.63  13
   1  -2  -9 182.359 643.262  13
   1   2  -9 570.088 224.869  10
   1   2  -9 711.737 210.782  13
   1  -2  -9 570.864 543.276   9
   1  -2  -8 1535.82 736.329  13
   1   2  -8 2864.63 424.039  10
   1   2  -8 3118.91 397.580  13
   1  -2  -8 3235.71 383.685   7
   1  -2  -8 2518.93 714.836   9
   1   2  -7 66375.8 7026.93  10
   1  -2  -7 64927.3 7097.41   9
   1  -2  -7 49987.1 7112.09  13
   1   2  -7 69989.5 7028.07  13
   1  -2  -7 62950.4 7017.95   7
   1  -2  -6 296.368 637.436  13
   1  -2  -6 12.8570 276.540  11
   1   2  -6 207.839 205.644  10
   1   2  -6-7.42343 168.377  13
   1  -2  -6 491.903 551.833   9
   1  -2  -6 41.8956 150.598   7
   1  -2  -5 25524.4 2827.39  11
   1   2  -5 25838.6 2797.40  10
   1  -2  -5 18472.8 2913.43  13
   1   2  -5 27309.6 2801.74  13
   1  -2  -5 24861.4 2846.72   8
   1  -2  -5 25703.6 2790.06   7
   1   2  -4 703.478 186.412  10
   1  -2  -4 1073.80 284.453  11
   1   2  -4 1022.05 204.237  13
  -1   2   4 851.915 174.664   5
   1  -2  -4 1009.39 169.338   7
   1  -2  -3 74023.1 7928.30  11
   1   2  -3 69320.4 7893.10  10
   1   2  -3 80483.8 7904.98  13
   1  -2  -3 73182.0 7895.38   7
   1  -2  -3 68843.3 7942.71   8
   1   2  -2 736.116 147.998  12
   1  -2  -2 969.991 281.749  11
   1   2  -2 869.209 179.943  13
   1  -2  -2 698.816 253.005   4
   1  -2  -2 805.220 442.401   8
   1  -2  -2 677.281 161.888   7
   1   2  -1 10842.2 1065.33  12
   1   2  -1 11296.5 1077.26  13
   1  -2  -1 9547.91 1110.96   4
   1  -2  -1 10765.8 1074.24   7
  -1  -2   1 7698.17 1058.42   7
  -1   2   0 18589.7 2010.86  12
   1   2   0 18352.7 2005.33  12
   1   2   0 18737.5 2014.35  13
   1  -2   0 18008.9 2016.98   7
  -1  -2  -1 51761.2 5920.77  11
  -1   2  -1 60088.3 5906.41  12
   1   2   1 59706.9 5909.28  13
  -1  -2  -1 48208.9 5909.28   4
   1  -2   1 51028.9 5911.44   7
   1   2   2 2768.50 310.396  13
   1  -2   2 1854.06 341.367   7
  -1  -2  -2 2119.16 318.438   4
  -1  -2  -2 2034.60 341.515  11
  -1   2  -2 2480.91 300.740  12
  -1  -2  -3 13100.5 1131.06   9
  -1  -2  -3 14104.3 1022.81  11
  -1   2  -3 13320.5 992.825  10
  -1  -2  -3 11416.4 1051.32   8
  -1  -2  -4 1172.01 325.937   8
  -1  -2  -4 1214.83 514.854   9
  -1   2  -4 1658.03 250.952  10
  -1  -2  -4 1641.27 290.954  11
  -1  -2  -4 720.631 595.724  13
  -1  -2  -5 40503.2 4606.42   8
   1   2   5 43361.7 4583.86   5
  -1   2  -5 45759.8 4592.74  10
  -1  -2  -5 44361.8 4655.02   9
  -1  -2  -5 27399.5 4663.72  13
  -1  -2  -6 523.272 530.172   9
  -1   2  -6 7.89057 213.532  10
  -1  -2  -6 78.0826 580.486  13
   1   2   6-135.065 240.024   5
   1  -2   6-99.8189 223.447   5
  -1  -2  -7 6496.09 1251.58  13
  -1  -2  -7 9058.62 1220.53   9
  -1   2  -7 10564.6 1080.57  10
   1  -2   7 9363.77 1068.64   5
   1   2   7 9148.76 1076.84   5
  -1  -2  -8 710.451 537.011   9
  -1  -2  -8 759.193 592.127  13
  -1   2  -8 334.321 239.329  10
   1   2   8 360.149 297.052   5
  -1  -2  -9 3822.51 739.926   9
  -1   2  -9 4527.22 547.490  10
  -1  -2  -9 3482.69 772.579  13
   1  -2   9 4142.27 549.895   5
   1   2   9 3856.10 571.652   5
  -1  -2 -10 3658.24 741.101   9
  -1   2 -10 4886.64 563.481  10
  -1  -2 -10 3509.39 745.387  13
   1  -2  10 3816.90 577.915   5
   1   2  10 4443.39 600.444   5
  -1  -2 -11 884.759 523.778   9
   1  -2  11 245.624 309.759   5
   1   2  11 729.492 350.793   5
  -1   2 -11 648.584 270.193  10
  -1  -2 -11 312.844 498.232  13
  -1  -2 -12 1696.48 574.792   9
  -1  -2 -12 1952.06 588.755  13
   1  -2  12 2513.80 458.859   5
   1   2  12 2858.21 495.980   5
  -1   2 -12 2764.57 420.621  10
  -1  -2 -13 488.301 487.662   9
  -1   2 -13 218.021 226.992  30
  -1   2 -13 232.218 141.071  16
  -1   2 -13 4.32504 130.396  18
  -1   2 -13-8.22317 167.859  36
   1   2  13-34.7101 134.762  53
   1   2  13 68.5748 166.467  28
   1  -2  13-16.1449 339.271   5
   1   2  13 140.981 389.251   5
  -1  -2 -13 451.008 425.971  13
  -1   2 -13-14.5756 224.496  13
  -1   2 -13-161.987 147.988  37
  -1   2 -13-151.931 280.209  10
  -1   2 -13 163.508 152.441  56
  -1   2 -14-44.2928 160.014  37
  -1  -2 -14 60.1233 174.468  41
  -1   2 -14 43.7074 179.764  36
  -1   2 -14 192.493 237.512  30
  -1   2 -14-4.73730 161.425  56
  -1  -2 -14 69.9388 165.405  58
   1   2  14 230.892 399.566   5
   1  -2  14 230.703 375.967   5
  -1   2 -14 128.306 281.848  10
  -1   2 -14-50.8228 145.576  18
  -1   2 -14 122.232 153.274  16
  -1   2 -14 360.749 223.452  13
  -1  -2 -14 426.722 416.179  13
  -1  -2 -14 267.430 518.968   9
   1   2  14-43.0393 179.404  28
  -1   2 -15 78.3525 147.320  18
  -1   2 -15-149.453 144.791  16
  -1  -2 -15 700.389 522.012   9
  -1   2 -15 50.2446 242.792  13
  -1  -2 -15 256.254 404.724  13
  -1   2 -15-224.856 259.640  30
  -1  -2 -15 26.1365 163.025  58
  -1   2 -15 221.720 168.013  56
  -1   2 -15 325.977 163.885  42
  -1  -2 -15 90.7808 143.873  22
  -1  -2 -15 77.7726 189.298  41
  -1   2 -15 78.8580 305.188  10
   1   2  15-52.1062 195.327  28
   1   2  15 20.7247 420.708   5
  -1  -2 -16 3213.83 419.718  41
  -1  -2 -16 2836.67 402.583  22
  -1  -2 -16 3410.12 599.725  13
  -1   2 -16 3451.78 486.705  13
  -1   2 -16 3599.92 406.160  18
  -1   2 -16 3369.80 405.797  16
  -1   2 -16 3847.40 478.218  30
  -1  -2 -16 2773.89 662.400   9
  -1   2 -16 4005.47 419.397  42
  -1  -2 -16 3287.26 413.975  58
  -1   2 -16 3455.12 416.901  56
  -1   2 -16 3186.21 535.043  10
  -1  -2 -16 2580.59 422.339  54
   1   2  16 3196.81 433.637  28
   1   2  16 2595.40 583.671   5
  -1   2 -17 362.797 167.604  42
  -1  -2 -17 638.018 162.373  22
  -1  -2 -17 247.880 366.381  13
  -1   2 -17 240.053 262.378  13
  -1  -2 -17 622.251 198.243  41
  -1   2 -17 361.168 165.088  18
  -1   2 -17 510.612 163.315  16
  -1   2 -17 99.0856 279.473  30
  -1  -2 -17 186.120 502.043   9
  -1  -2 -17 211.206 226.082  29
  -1   2 -17 159.353 191.699  56
  -1  -2 -17 198.184 188.221  58
  -1   2 -17 676.757 371.753  10
   1   2  17 516.880 222.064  28
   1   2  17 68.9049 403.104   5
  -1  -2 -17 309.487 214.298  56
  -1  -2 -17 238.190 209.569  54
  -1  -2 -18 186.907 195.122  41
  -1  -2 -18 142.678 153.886  22
  -1   2 -18 471.236 198.048  43
  -1   2 -18 102.307 162.460  18
  -1   2 -18 642.208 269.577  13
  -1  -2 -18 783.097 353.437  13
  -1  -2 -18 1075.23 497.749   9
  -1   2 -18 112.506 330.671  10
  -1  -2 -18 103.381 231.679  50
  -1  -2 -18 124.481 219.908  56
  -1  -2 -18 283.671 217.936  54
   1   2  18-400.110 426.015   5
  -1  -2 -18 261.662 217.965  29
  -1   2 -18-5.61098 193.728  56
  -1  -2 -18 357.887 190.732  58
  -1  -2 -19 159.343 216.553  56
  -1  -2 -19 108.746 202.509  55
  -1  -2 -19 144.331 207.355  54
  -1  -2 -19-117.946 213.932  19
  -1   2 -19 214.298 166.217  18
  -1  -2 -19 80.3813 224.015  50
  -1   2 -19 133.001 202.897  43
  -1  -2 -19 62.2746 148.247  22
  -1  -2 -19 268.962 215.024  29
  -1  -2 -19-10.7237 180.514  58
  -1   2 -19 258.098 196.931  56
  -1  -2 -19 207.590 190.875  41
  -1  -2 -20 1136.14 250.657  56
  -1  -2 -20 1378.99 252.805  54
  -1  -2 -20 1035.69 243.796  55
  -1   2 -20 1036.56 210.842  18
  -1  -2 -20 836.658 252.460  19
  -1  -2 -20 1146.70 262.988  50
  -1   2 -20 919.389 245.511  43
  -1  -2 -20 1429.18 208.199  22
  -1  -2 -20 1474.36 265.550  29
  -1   2 -20 1265.91 242.956  56
  -1  -2 -20 1576.11 236.122  41
  -1  -2 -21 313.600 195.242  56
  -1  -2 -21 237.217 192.317  55
  -1  -2 -21-28.1389 189.527  54
  -1   2 -21 327.031 152.854  18
  -1  -2 -21 240.743 213.621  50
  -1   2 -21 190.167 185.617  43
  -1  -2 -21 398.693 200.974  19
  -1  -2 -21 175.751 198.530  29
  -1   2 -21-20.8297 182.624  56
  -1  -2 -21 126.013 172.609  41
  -1  -2 -22 320.746 184.886  56
  -1   2 -22 398.170 182.153  56
  -1  -2 -22 446.882 197.201  29
  -1  -2 -22 179.172 180.737  55
   1   2  22 177.788 199.027  28
  -1  -2 -22 401.788 167.687  41
  -1  -2 -22 546.633 189.867  19
  -1   2 -22 294.855 189.348  43
  -1  -2 -22 366.571 196.814  51
  -1  -2 -22 88.7832 196.318  50
  -1   2 -22 270.141 148.791  18
  -1   2 -23 141.750 236.955  30
  -1  -2 -23-21.6530 164.446  56
  -1   2 -23-4.26819 156.692  56
  -1  -2 -23-58.3600 175.230  29
  -1   2 -23 40.3171 147.851  43
  -1  -2 -23-4.71428 165.199  19
   1   2  23 103.875 177.282  28
  -1   2 -23 69.3283 123.034  18
  -1  -2 -23-43.7207 145.244  41
  -1  -2 -23 31.3730 182.753  50
  -1  -2 -23-184.717 160.276  55
  -1  -2 -23-126.252 166.028  51
  -1  -2 -24 27.2259 149.867  51
  -1   2 -24 98.4326 110.375  18
  -1  -2 -24 212.119 147.646  56
  -1   2 -24 36.4103 147.174  56
  -1  -2 -24 16.4559 124.654  41
   1   2  24 164.200 161.749  28
  -1   2 -24 185.175 139.991  43
   1   2  24-74.5707 179.599   3
  -1   2 -24-101.387 211.628  30
   1   2  25-15.3552 141.396  28
  -1  -2 -25 160.387 125.455  56
  -1   2 -25 17.5009 123.502  43
  -1   2 -25 60.2807 92.8298  18
  -1  -2 -25 108.663 125.654  51
   1   2  25 106.526 137.667   3
  -1   2 -26 228.283 106.995  43
  -1  -2 -26 474.101 107.874  56
   1   2  26 382.217 121.424  28
  -1  -2 -26 309.925 103.680  51
   1   2  27 369.712 85.9820  28
   1  -2  27 234.979 89.7373  45
  -1  -3  25-91.1279 106.609  45
   1   3 -25 31.3245 75.6067  43
   1  -3 -25-31.1825 77.4409  51
   1   3 -25 170.101 83.0343  25
   1  -3 -25 180.077 77.9039  56
  -1   3  25 181.870 81.3970  28
  -1   3  24 631.152 132.146  28
   1  -3 -24 534.377 128.230  51
   1  -3 -24 602.054 119.761  55
   1   3 -24 289.127 123.762  43
   1  -3 -24 439.336 129.349  56
   1   3 -24 921.473 127.769  23
   1   3 -24 517.214 132.068  25
   1  -3 -24 511.808 140.991  50
  -1   3  23 18.2405 129.164  28
   1  -3 -23-3.15967 133.107  56
   1   3 -23 151.248 182.771  30
   1  -3 -23-3.87635 145.714  50
   1  -3 -23 209.697 133.601  51
   1   3 -23-165.589 121.364  43
   1  -3 -23 92.9184 138.022  29
   1  -3 -23 141.539 124.722  55
   1  -3 -22-12.9612 159.778  29
  -1   3  22 91.6018 147.235  28
   1  -3 -22-37.1320 141.089  55
   1  -3 -22 31.6559 149.632  54
   1  -3 -22 112.793 154.993  56
   1  -3 -22 2.72835 128.216  41
   1  -3 -22-157.178 156.412  19
   1  -3 -22-47.2209 172.116  50
   1   3 -22-77.1676 199.378  30
   1   3 -22 117.876 144.763  43
   1   3 -21 490.890 233.055  30
   1  -3 -21 756.079 208.703  50
   1  -3 -21 689.438 197.875  29
  -1   3  21 509.408 182.974  28
   1  -3 -21 663.504 163.604  58
   1  -3 -21 965.298 189.075  54
   1  -3 -21 1066.77 193.156  56
   1  -3 -21 585.495 181.138  55
   1  -3 -21 767.604 169.116  41
   1  -3 -21 561.744 141.805  22
   1   3 -21 583.743 127.424  15
   1  -3 -21 466.952 186.327  19
   1   3 -21 327.521 172.143  43
   1   3 -21 638.894 153.786  42
   1   3 -20 1120.56 319.629  30
   1  -3 -20 1833.35 305.713  50
   1  -3 -20 1677.56 288.596  29
  -1   3  20 2197.62 283.219  28
   1   3 -20 1633.12 273.029  43
   1   3 -20 1715.21 263.624  42
   1  -3 -20 2144.75 251.042  22
   1  -3 -20 1522.97 271.888  55
   1  -3 -20 1801.37 286.925  56
   1  -3 -20 2017.70 285.906  54
   1   3 -20 1594.68 236.259  15
   1  -3 -20 1834.21 261.275  58
   1  -3 -20 2180.78 266.028  41
   1   3 -19 884.271 320.135  30
   1  -3 -19 1657.17 252.270  58
   1  -3 -19 1651.24 252.445  41
   1  -3 -19 1754.83 234.065  22
   1   3 -19 1535.14 248.646  42
   1   3 -19 1765.13 250.987  43
   1  -3 -19 1529.75 277.302  56
   1  -3 -19 1647.30 271.244  54
   1  -3 -19 1389.79 279.551  29
  -1   3  19 1410.63 260.473  28
   1   3 -19 1262.30 239.864  16
   1   3 -18 357.051 175.289  16
  -1   3  18 57.4930 220.810  17
   1   3 -18 38.1401 177.666  42
   1   3 -18-11.9173 177.045  43
   1  -3 -18 88.5543 155.216  22
  -1   3  18 330.428 192.475  28
   1  -3 -18 245.645 177.855  58
   1  -3 -18 184.286 201.347  54
   1  -3 -18 152.966 188.161  41
   1   3 -18 224.124 250.989  30
  -1   3  17-210.004 202.785  28
   1  -3 -17 331.414 193.874  41
   1  -3 -17 213.446 158.822  22
   1   3 -17-36.6900 177.737  43
   1   3 -17-94.4645 189.738  42
   1  -3 -17 202.640 183.485  58
   1   3 -17 363.163 254.460  30
  -1   3  17 207.436 217.602  17
   1   3 -17 56.0658 176.547  16
  -1   3  16 876.498 226.541  28
  -1   3  16 1188.81 249.291  17
   1   3 -16 1082.57 228.937  16
   1  -3 -16 835.941 229.690  58
   1  -3 -16 1022.21 230.482  41
   1   3 -16 1082.49 216.794  43
   1   3 -16 1152.68 231.925  42
   1   3 -16 954.347 279.547  30
   1  -3 -16 170.095 452.824  13
   1   3 -16 952.066 285.034  13
  -1   3  15 49.4539 169.095  53
   1   3 -15 229.656 240.762  30
   1   3 -15-120.285 182.415  43
   1  -3 -15 850.125 551.875   9
   1   3 -15 28.4792 143.575  18
   1   3 -15 57.7651 180.728  16
   1  -3 -15 608.851 470.360  13
   1   3 -15 212.798 239.331  13
   1   3 -15-78.3543 192.739  37
  -1   3  15 50.1893 180.878  28
   1   3 -14 22277.0 2751.02  30
   1   3 -14 25390.4 2736.29  43
   1   3 -14 30196.4 2741.87  16
   1   3 -14 27579.3 2730.73  18
  -1   3  14 26168.3 2738.35  28
  -1   3  14 23919.5 2735.05  53
   1   3 -14 27852.4 2737.93  37
   1  -3 -14 17868.4 2870.82   9
   1   3 -14 19121.0 2772.23  10
   1  -3 -14 21844.5 2894.26  13
   1   3 -14 26308.8 2786.66  13
  -1   3  14 21610.0 2730.98  25
   1   3 -13 2651.96 581.250  30
   1   3 -13 5030.66 558.941  43
   1  -3 -13 4438.53 848.247   9
   1   3 -13 5698.60 561.764  16
  -1   3  13 5282.75 562.655  28
  -1   3  13 5182.89 557.751  53
   1   3 -13 5521.64 623.084  13
   1   3 -13 5169.92 563.641  37
   1   3 -13 3374.49 607.972  10
   1  -3 -13 2963.00 848.108  13
  -1   3  13 4155.19 548.160  25
   1   3 -12 1660.41 236.262  16
   1   3 -12 1321.99 217.096  43
   1  -3 -12 1189.48 616.562   9
   1   3 -12 962.682 287.443  13
  -1   3  12 1562.85 225.650  53
   1   3 -12 1405.90 233.463  37
   1  -3 -12 162.582 634.365  13
   1   3 -12 1003.22 291.002  10
   1   3 -12 737.081 270.134  30
  -1   3  12 1223.75 199.261  25
  -1   3  12 1182.88 228.550  28
   1   3 -11 217.554 166.272  16
   1   3 -11-135.215 141.944  43
   1  -3 -11-819.681 615.707   9
   1   3 -11 330.882 223.001  13
  -1   3  11 59.3528 152.367  53
   1  -3 -11-817.054 669.995  13
   1   3 -11 183.477 226.605  10
   1   3 -11 149.766 178.362  37
  -1   3  11 161.373 127.781  25
  -1   3  11 107.905 164.202  28
   1   3 -11-105.140 209.099  30
  -1   3  10 3608.27 375.886  25
   1   3 -10 2699.29 428.303  10
   1   3 -10 3703.96 392.877  37
   1   3 -10 3458.59 447.710  13
  -1   3  10 2429.59 362.050  34
   1  -3 -10 4245.75 747.410   9
   1   3 -10 3368.11 379.185  43
   1  -3  -9-128.488 552.837   9
   1   3  -9 120.329 189.642  13
  -1   3   9 45.7610 116.084  25
  -1   3   9-73.7016 97.9651  34
   1   3  -9 10.3817 139.377  16
   1   3  -8 6102.28 785.596  13
   1   3  -8 7269.97 751.936  16
   1  -3  -8 5431.08 973.993   9
   1  -3  -8 3889.18 1062.66  13
   1  -3  -7 357.984 518.943   9
   1   3  -7-74.7786 154.952  12
   1  -3  -7 169.138 655.509  13
   1   3  -7 179.068 187.237  13
   1  -3  -6 140.179 544.671   9
   1  -3  -6 1072.49 286.962  11
   1  -3  -6 498.725 677.913  13
   1   3  -6 719.682 183.456  12
   1   3  -6 1131.46 230.626  13
   1  -3  -5 290.236 374.957   8
   1  -3  -5 289.773 551.118   9
   1  -3  -5 522.625 610.759  13
   1   3  -5-8.08065 138.741  12
   1  -3  -5 246.810 261.918  11
   1   3  -5 129.336 177.121  13
   1  -3  -4 10632.0 1386.31   8
   1  -3  -4 12407.4 1344.98  11
   1  -3  -4 9907.64 1436.10   9
   1   3  -4 11228.4 1282.61  12
   1   3  -4 12451.0 1303.60  13
   1  -3  -3 9592.57 1387.09   8
   1   3  -3 10492.5 1270.67  12
   1  -3  -3 11581.6 1335.95  11
   1   3  -3 13931.4 1295.89  13
   1  -3  -2 11883.2 1675.25   8
   1  -3  -2 13335.0 1624.99  11
   1   3  -2 14135.4 1566.20  12
   1   3  -2 14857.5 1583.89  13
  -1   3   2 15072.6 1586.52  13
   1  -3  -1 1585.34 565.058   8
   1  -3  -1 2343.21 428.293  11
  -1   3   1 2622.54 346.051  13
   1   3  -1 2435.31 341.112  13
   1  -3   0 6646.83 931.820   4
   1  -3   0 7861.95 956.534  11
   1   3   0 8236.43 895.429  13
  -1   3   0 7983.14 894.369  13
   1  -3   1 497.799 328.067   4
   1   3   1 784.413 204.509  13
  -1   3  -1 1148.35 216.623  13
  -1   3  -2 8024.89 876.615  12
   1  -3   2 6546.36 952.023   4
  -1   3  -2 8397.79 895.107  13
  -1  -3  -2 6597.49 968.736   8
  -1   3  -3 7821.43 914.797  12
  -1   3  -3 9087.99 932.626  13
  -1  -3  -3 7051.24 998.243   8
  -1  -3  -3 7589.72 1043.37   9
  -1   3  -4 184.952 144.587  12
  -1  -3  -4-37.7449 605.629  13
  -1   3  -4 231.403 181.409  13
  -1  -3  -4 546.747 464.239   9
  -1   3  -5 15757.2 1623.18  13
  -1  -3  -5 12965.3 1719.63   9
  -1   3  -5 14967.3 1609.24  12
  -1  -3  -6 2778.16 757.090  13
  -1   3  -6 2953.43 397.754  12
  -1   3  -6 3196.32 420.498  13
  -1  -3  -6 3069.66 619.797   9
  -1  -3  -7 202.946 633.413  13
  -1   3  -7 63.0225 158.009  12
  -1  -3  -7 435.707 493.871   9
  -1   3  -7-25.5599 200.177  13
  -1   3  -8 15350.1 1598.84  13
  -1  -3  -8 12873.6 1697.86   9
  -1   3  -8 12785.0 1576.68  12
  -1   3  -8 15983.6 1558.41  16
  -1   3  -8 13816.4 1552.53  43
  -1   3  -9 1124.60 205.479  37
   1   3   9 1128.03 169.396  25
  -1  -3  -9 406.043 648.249  13
  -1   3  -9 970.559 188.805  43
  -1   3  -9 983.983 187.209  16
  -1   3  -9 886.154 249.812  13
  -1  -3  -9 460.720 535.008   9
   1   3  10 3356.01 341.917  53
  -1   3 -10 3065.40 413.177  13
  -1  -3 -10 2283.14 694.617  13
  -1   3 -10 2334.35 398.149  10
  -1   3 -10 2659.37 342.882  43
   1   3  10 2730.77 350.598  28
   1   3  10 2547.25 329.125  25
  -1  -3 -10 2270.36 639.735   9
  -1   3 -10 1821.08 361.537  30
  -1   3 -10 2988.00 351.688  37
  -1   3 -11 987.096 313.864  10
  -1  -3 -11 1194.19 623.860  13
  -1   3 -11 1687.08 245.853  43
   1   3  11 1666.21 241.844  53
   1   3  11 1442.61 218.221  25
  -1  -3 -11 2026.56 577.830   9
  -1   3 -11 1260.89 290.322  30
   1   3  11 1905.47 254.451  28
  -1   3 -11 1568.92 255.425  16
  -1   3 -11 1737.70 233.892  18
   1   3  11 1847.80 269.305  17
  -1   3 -11 1152.63 306.082  13
  -1   3 -12 2850.21 407.387  42
  -1   3 -12 3453.50 387.843  43
   1   3  12 2827.57 381.335  53
  -1   3 -12 3526.01 458.229  13
  -1  -3 -12 3505.75 721.520  13
  -1  -3 -12 2170.48 671.957   9
  -1   3 -12 2165.52 411.576  30
   1   3  12 3189.94 397.513  28
   1   3  12 2547.46 368.719  25
  -1   3 -12 2336.21 440.725  10
   1   3  12 3747.73 401.715  17
  -1   3 -12 3506.64 379.163  18
  -1   3 -12 3393.92 390.987  16
  -1   3 -13 1203.93 337.889  10
  -1   3 -13 1670.71 249.057  43
  -1   3 -13 1737.76 278.643  42
   1   3  13 1499.44 242.286  53
   1   3  13 1100.74 213.863  25
   1   3  13 1902.46 272.009  17
  -1   3 -13 1743.67 255.808  16
  -1   3 -13 1826.61 232.305  18
   1   3  13 1465.65 261.071  28
  -1   3 -13 1691.97 318.296  13
  -1  -3 -13 2280.16 618.482  13
  -1   3 -13 953.473 287.682  30
  -1  -3 -13 1014.33 546.447   9
  -1   3 -14 12915.5 1260.89  42
  -1   3 -14 11684.0 1249.76  43
   1   3  14 8667.24 1241.29  53
  -1  -3 -14 10030.7 1405.23  13
  -1   3 -14 11757.4 1304.49  13
  -1  -3 -14 8937.24 1403.76   9
  -1   3 -14 9209.10 1265.76  30
  -1   3 -14 8489.66 1294.19  10
   1   3  14 11636.8 1253.26  28
  -1   3 -14 12925.9 1243.81  18
  -1   3 -14 12582.5 1254.54  16
   1   3  14 12485.0 1255.43  17
  -1   3 -15 22852.0 2539.94  13
  -1  -3 -15 18237.8 2603.76  13
  -1  -3 -15 20682.6 2479.15  22
  -1   3 -15 26335.5 2498.68  42
  -1   3 -15 25758.1 2491.14  43
  -1   3 -15 20851.0 2504.64  30
  -1   3 -15 16428.5 2533.10  10
  -1  -3 -15 17152.4 2611.21   9
   1   3  15 24926.3 2493.30  28
   1   3  15 22957.4 2490.49  17
  -1   3 -15 24935.9 2491.58  16
  -1   3 -15 25272.6 2484.35  18
  -1  -3 -15 20159.7 2482.17  58
  -1   3 -16 14661.8 1555.19  43
  -1   3 -16 16725.8 1560.45  42
  -1   3 -16 12318.8 1569.99  30
  -1  -3 -16 11160.7 1551.32  54
   1   3  16 14861.3 1557.56  28
  -1   3 -16 15070.8 1545.87  18
  -1   3 -16 14978.5 1555.88  16
  -1  -3 -16 12924.1 1546.20  58
  -1   3 -17 37676.0 3509.07  42
  -1   3 -17 35091.2 3505.11  43
  -1   3 -17 26524.6 3515.90  30
  -1  -3 -17 29077.9 3502.09  54
  -1   3 -17 34272.6 3498.24  18
   1   3  17 33761.9 3506.90  28
  -1  -3 -17 32101.8 3497.34  58
  -1  -3 -17 28464.3 3501.33  56
   1   3  18 994.351 228.050  28
  -1   3 -18 724.751 207.188  43
  -1   3 -18 923.328 207.688  42
  -1  -3 -18 689.168 233.057  29
  -1  -3 -18 865.240 218.762  54
  -1  -3 -18 866.511 228.643  56
  -1   3 -18 990.233 183.111  18
  -1   3 -18 676.535 266.892  30
   1   3  19 1422.34 260.352  28
  -1  -3 -19 1107.30 272.525  50
  -1   3 -19 1216.90 242.971  42
  -1   3 -19 1588.71 252.719  43
  -1  -3 -19 1678.55 268.155  29
  -1  -3 -19 1638.41 250.099  54
  -1  -3 -19 1458.52 244.700  55
  -1  -3 -19 1650.93 254.910  56
  -1   3 -19 1034.51 300.516  30
   1   3  20 235.526 184.353  28
  -1  -3 -20 280.102 198.929  50
  -1   3 -20 354.397 147.632  42
  -1   3 -20 166.687 154.211  43
  -1  -3 -20 284.391 187.467  29
  -1  -3 -20 325.392 180.119  56
  -1  -3 -20 389.500 162.444  55
  -1  -3 -20 491.274 172.464  54
  -1   3 -20-15.3695 234.442  30
  -1  -3 -20 67.8585 181.876  19
  -1   3 -21 1579.51 335.181  30
  -1  -3 -21 2124.01 298.846  19
  -1   3 -21 2087.62 268.769  15
  -1  -3 -21 2193.07 310.488  50
   1   3  21 1985.14 300.428  28
  -1   3 -21 2098.84 283.988  63
  -1  -3 -21 2478.15 290.617  54
  -1  -3 -21 2522.45 288.104  55
  -1   3 -21 1829.48 290.180  43
  -1  -3 -21 2158.23 294.508  56
  -1  -3 -21 2634.67 304.822  29
  -1  -3 -22-123.731 148.487  29
  -1   3 -22 140.297 137.107  43
  -1  -3 -22 34.8340 123.780  55
  -1  -3 -22 39.2572 135.430  56
  -1  -3 -22-20.9546 154.049  50
  -1   3 -22-16.6743 129.046  23
  -1  -3 -22-42.9493 147.124  19
   1   3  22 4.20257 149.372  28
  -1   3 -22 71.9520 90.5763  15
  -1  -3 -23 7.63722 110.423  56
  -1   3 -23 42.8119 117.685  43
  -1  -3 -23-18.8440 124.450  19
  -1   3 -23 176.939 111.779  23
   1  -3  23-234.554 157.399  45
  -1   3 -23 140.311 118.966  25
  -1   3 -23 89.8826 73.6672  15
  -1  -3 -23-16.9991 133.783  50
   1   3  23 144.487 128.750  28
  -1  -3 -23-270.106 138.313  51
  -1  -3 -24 151.845 97.0529  19
  -1   3 -24 150.202 83.1314  23
   1  -3  24-143.225 125.820  45
   1   3  24 23.3660 102.248  28
  -1  -3 -24 80.1576 101.256  51
  -1  -3 -24-35.5594 85.9378  56
  -1   3 -24 55.2780 94.4634  25
   1  -4 -22 7.68577 80.7920  50
   1  -4 -22 180.963 75.2875  19
   1   4 -22 147.876 80.6425  23
   1   4 -22 147.441 77.7857  25
   1  -4 -21 275.311 104.562  29
   1   4 -21 238.133 109.982  63
   1  -4 -21 156.885 114.570  50
   1  -4 -21 206.712 94.7186  56
   1   4 -21 377.196 113.823  23
   1   4 -21 317.308 110.821  25
   1  -4 -21 276.006 108.681  19
   1  -4 -20 116.757 123.957  29
   1   4 -20 23.5346 129.404  63
   1  -4 -20-174.026 137.281  50
   1   4 -20-93.7786 123.070  25
   1   4 -20 152.500 92.6844  43
   1  -4 -20 346.048 123.687  56
   1  -4 -20 150.606 110.785  54
   1  -4 -20 26.0412 128.116  19
   1   4 -20 179.053 133.051  23
   1   4 -19 2973.50 428.870  43
   1  -4 -19 3802.51 443.762  29
   1  -4 -19 3491.11 449.135  50
   1   4 -19 3109.02 444.509  42
   1  -4 -19 3958.30 439.089  54
   1  -4 -19 3732.08 432.312  55
   1   4 -19 4582.57 448.137  23
   1   4 -19 4006.42 450.001  25
   1   4 -19 4486.24 450.861  63
   1  -4 -19 3952.29 440.808  56
   1   4 -18 164.040 147.223  42
   1   4 -18 263.242 120.587  43
   1  -4 -18-16.0332 150.912  54
   1  -4 -18 121.668 158.522  56
   1  -4 -18 106.831 164.702  29
   1   4 -18 97.6603 144.190  25
   1   4 -18 231.539 163.560  23
   1   4 -17 3700.87 379.717  25
   1  -4 -17 2426.77 370.049  54
   1   4 -17 2413.33 355.161  43
   1   4 -17 3530.66 378.934  42
   1  -4 -17 2918.72 349.079  22
   1   4 -17 3014.32 380.040  23
   1  -4 -16 10189.5 1182.65  22
   1   4 -16 11715.2 1179.79  15
   1   4 -16 9887.06 1193.61  16
   1  -4 -16 10316.9 1185.87  58
   1   4 -16 9860.89 1183.79  43
   1   4 -16 12686.4 1203.05  42
   1   4 -16 11169.6 1203.34  25
   1  -4 -15 296.841 170.507  58
   1   4 -15 712.664 136.816  15
   1   4 -15 444.508 181.426  16
   1   4 -15 362.375 157.885  43
   1   4 -15 963.995 200.905  42
   1   4 -15 697.075 189.641  25
  -1   4  14 6703.62 897.266  25
  -1   4  14 8867.71 915.391  17
   1   4 -14 9810.64 897.049  15
  -1   4  14 7136.12 902.458  53
   1   4 -14 8152.50 919.116  42
   1   4 -14 7215.43 898.981  43
   1   4 -14 9106.18 919.965  25
  -1   4  13 2386.27 349.841  25
  -1   4  13 2765.26 363.552  53
  -1   4  13 3514.17 388.901  17
   1   4 -13 3482.22 348.754  15
   1   4 -13 2686.58 388.882  42
   1   4 -13 2347.31 351.383  43
   1   4 -13 2929.71 383.343  25
  -1   4  12 3470.36 438.301  25
  -1   4  12 3832.00 450.100  53
   1   4 -12 3484.82 456.751  23
   1   4 -12 3482.34 450.177  16
   1   4 -12 4437.57 436.897  15
  -1   4  12 4241.24 469.345  17
   1   4 -12 2676.26 435.386  43
   1   4 -12 4170.04 460.334  25
   1   4 -11 3999.68 569.791  43
   1   4 -11 5386.82 599.740  25
   1   4 -11 4904.41 591.166  23
   1   4 -11 4966.91 591.329  16
   1   4 -11 5772.92 571.816  15
  -1   4  11 4622.91 572.458  25
  -1   4  11 5534.46 584.440  53
  -1   4  10 3921.31 429.218  25
   1   4 -10 3687.09 491.817  13
   1   4 -10 3094.87 460.987  42
  -1   4  10 4707.07 448.872  53
   1   4 -10 2649.23 424.216  43
   1   4 -10 3620.63 457.927  25
   1   4 -10 3854.15 450.395  23
   1  -4 -10 2277.35 829.241  13
   1   4 -10 3259.50 441.424  16
   1   4 -10 4103.68 429.206  15
   1   4  -9 3343.79 418.880  16
   1   4  -9 4113.46 403.373  15
  -1   4   9 3949.61 404.672  25
   1   4  -9 2707.93 396.031  43
   1   4  -9 3114.62 417.283  23
   1  -4  -9 1820.24 874.101  13
   1   4  -9 4015.24 426.751  25
   1   4  -9 3074.51 437.062  42
   1   4  -9 3895.99 475.189  13
  -1   4   9 2764.95 388.617  34
   1   4  -8 30.8940 211.607  13
   1   4  -8-27.5284 187.611  23
   1  -4  -8-207.822 734.026  13
  -1   4   8-32.2743 131.751  25
   1   4  -8 229.928 177.136  25
   1   4  -8-119.326 165.205  16
   1   4  -8 96.9318 136.499  15
  -1   4   8 40.4390 101.297  34
   1   4  -7 24587.7 2742.36  13
   1   4  -7 23254.2 2701.07  23
  -1   4   7 28859.3 2703.52  25
   1   4  -7 27003.7 2712.99  25
   1   4  -7 23406.2 2700.82  16
  -1   4   7 23932.5 2693.41  34
   1   4  -6 682.275 192.403  23
   1   4  -6 1058.84 239.586  13
   1   4  -6 484.172 193.807  25
  -1   4   6 345.685 150.546  25
   1  -4  -6 607.320 778.742  13
   1   4  -6 192.327 159.316  16
  -1   4   6 565.502 122.311  34
   1   4  -5-97.1225 173.452  23
   1   4  -5 175.368 211.822  13
  -1   4   5 5.44300 139.270  25
   1   4  -5 151.329 167.040  25
   1   4  -5 88.9531 141.202  16
  -1   4   5 17.1502 100.095  34
   1   4  -4-84.5280 177.935  23
   1   4  -4 143.894 209.302  13
  -1   4   4 94.2178 140.679  25
   1   4  -4-115.830 177.705  25
   1  -4  -4 386.642 788.111  13
   1   4  -4 153.403 136.927  16
  -1   4   4-80.3284 103.456  34
   1   4  -3 13391.7 1673.37  42
   1   4  -3 13718.3 1667.47  16
   1   4  -3 14231.6 1670.42  23
   1   4  -3 16169.7 1713.30  13
  -1   4   3 18556.8 1678.57  25
   1   4  -3 19071.0 1687.23  25
   1   4  -2 15926.3 1246.92  25
  -1   4   2 13941.6 1235.90  25
  -1  -4   2 6718.63 1405.51   8
   1   4  -2 9796.43 1224.86  42
   1   4  -2 11316.7 1267.77  13
  -1   4   2 9231.66 1223.07  63
   1   4  -2 10241.9 1226.58  63
   1   4  -2 10928.0 1223.98  23
  -1  -4   1 150.446 500.389   8
   1  -4  -1 437.889 548.497   8
   1   4  -1 472.926 164.157  42
   1   4  -1 955.378 202.447  25
  -1   4   1 1016.08 194.071  25
   1   4  -1 484.884 177.030  63
  -1   4   1 863.043 195.166  63
   1   4  -1 542.035 190.309  23
   1  -4   0 32399.1 5830.79   8
  -1   4   0 50150.2 5734.23  63
   1   4   0 44756.4 5730.68  63
   1   4   0 65231.7 5742.72  25
  -1   4   0 65484.3 5748.46  25
  -1   4  -1 7913.02 699.505  25
   1   4   1 7133.94 678.487  25
   1  -4   1 4244.88 926.127   8
  -1   4  -1 4796.84 670.721  42
  -1   4  -1 5941.06 727.062  13
  -1   4  -1 5149.94 680.982  23
  -1   4  -1 5677.61 679.209  63
  -1   4  -2 1374.17 266.622  63
  -1   4  -2 1344.56 249.445  42
   1  -4   2 1059.00 645.914   8
  -1  -4  -2 2196.27 822.111  13
  -1   4  -2 1585.51 265.842  23
  -1   4  -2 2321.06 277.735  25
   1   4   2 1788.09 240.189  25
  -1   4  -2 1640.56 314.022  13
  -1   4  -3 8798.14 1106.50  63
  -1   4  -3 9264.92 1104.00  42
   1  -4   3 4915.06 1298.68   8
  -1  -4  -3 5299.23 1414.96  13
  -1   4  -3 12515.5 1121.07  25
   1   4   3 11846.0 1102.73  25
  -1   4  -3 10311.1 1102.83  23
  -1   4  -3 8718.15 1094.59  16
  -1   4  -3 10670.9 1154.89  13
  -1   4  -4 525.044 194.762  63
  -1   4  -4 635.042 198.939  23
   1  -4   4 642.454 643.152   8
  -1   4  -4 49.8340 149.633  16
  -1   4  -4 532.075 182.612  25
   1   4   4 428.812 132.509  25
  -1   4  -4 286.362 179.272  42
  -1   4  -4 457.424 229.725  13
  -1  -4  -4 684.592 748.113  13
  -1   4  -5 4090.93 454.773  63
  -1   4  -5 4437.93 458.290  25
  -1   4  -5 3370.00 419.801  43
  -1   4  -5 3516.18 441.446  42
   1   4   5 3994.93 425.100  25
  -1   4  -5 3374.05 491.105  13
  -1   4  -5 3165.74 429.176  16
  -1   4  -5 3039.51 445.156  23
   1   4   6 345.856 132.675  25
  -1   4  -6 434.425 191.711  25
  -1   4  -6 340.440 195.682  23
  -1   4  -6 285.670 137.543  43
  -1   4  -6 318.998 187.899  42
  -1   4  -6 286.019 229.296  13
  -1   4  -6 349.856 147.681  15
  -1   4  -6 238.416 161.584  16
  -1  -4  -7 3216.05 952.950  13
  -1   4  -7 3220.54 564.375  12
  -1   4  -7 5251.06 566.096  25
  -1   4  -7 4239.43 536.341  43
  -1   4  -7 5068.55 553.648  23
   1   4   7 5413.20 537.935  25
  -1   4  -7 4301.38 600.159  13
  -1   4  -7 3887.77 544.507  16
  -1   4  -7 5624.93 544.126  15
  -1   4  -7 4437.52 557.472  42
  -1   4  -8 172.138 170.146  25
   1   4   8-9.94094 121.107  25
  -1   4  -8 141.509 186.983  42
  -1   4  -8 48.9243 144.315  43
  -1   4  -8 115.305 226.914  13
  -1   4  -8-113.910 201.117  23
  -1  -4  -8 627.256 707.211  13
  -1   4  -8 365.430 179.942  12
  -1   4  -8 222.616 169.424  16
  -1   4  -8 157.982 145.392  15
  -1   4  -9 798.475 281.678  13
   1   4   9 1392.51 218.585  53
  -1   4  -9 740.827 243.324  12
  -1  -4  -9 139.098 692.550  13
  -1   4  -9 895.525 251.124  42
  -1   4  -9 1137.99 211.638  43
  -1   4  -9 1688.63 208.852  15
  -1   4  -9 1210.90 233.238  16
  -1   4  -9 1612.45 251.436  25
   1   4   9 1324.80 197.074  25
   1   4  10 1678.95 275.583  17
  -1   4 -10 1784.49 233.116  15
  -1   4 -10 1242.39 251.978  16
  -1   4 -10 1761.12 241.143  43
   1   4  10 1390.51 237.427  53
   1   4  10 1213.58 217.406  25
  -1   4 -10 2064.88 280.513  25
   1   4  11 2846.41 362.585  53
  -1   4 -11 3096.72 385.738  25
   1   4  11 3632.54 386.712  17
  -1   4 -11 2507.70 369.784  16
  -1   4 -11 3506.59 358.155  15
   1   4  11 2441.46 345.155  25
  -1   4 -11 2366.06 357.632  43
   1   4  12 2755.53 372.903  53
  -1   4 -12 3512.67 394.232  25
  -1   4 -12 3294.23 400.078  42
  -1   4 -12 2926.30 375.464  43
  -1   4 -12 2879.87 396.033  23
   1   4  12 2116.39 357.635  25
  -1   4 -12 2889.71 393.368  16
   1   4  12 3409.16 398.925  17
  -1   4 -12 3957.54 373.944  15
  -1   4 -13 2245.21 355.657  23
   1   4  13 2436.31 332.494  53
  -1   4 -13 2496.46 331.196  43
  -1   4 -13 2640.42 369.529  42
   1   4  13 2844.97 360.354  17
  -1   4 -13 2772.58 327.949  15
  -1   4 -14 40.2207 148.294  43
  -1   4 -14 156.849 189.130  42
  -1   4 -14-16.3495 185.467  23
   1   4  14-58.1101 198.006  17
  -1   4 -14 41.2082 133.755  15
  -1   4 -15 186.571 188.944  23
   1   4  15 281.408 194.632  17
  -1   4 -15 173.954 126.898  15
  -1  -4 -15 190.974 170.914  54
  -1   4 -15 326.847 149.043  43
  -1   4 -15 407.154 190.803  42
  -1   4 -16 223.157 184.665  63
  -1   4 -16 140.221 168.886  23
  -1   4 -16 191.380 117.765  15
  -1   4 -16-129.650 151.532  43
  -1   4 -16 124.948 184.035  42
  -1  -4 -16 200.264 160.640  56
  -1  -4 -16 226.544 155.790  54
  -1  -4 -17 52.4020 141.716  54
  -1  -4 -17 14.9897 148.031  56
  -1   4 -17 162.951 104.608  15
  -1   4 -17-52.9564 159.998  23
  -1   4 -17-5.01735 170.952  63
  -1  -4 -17 268.153 159.383  29
  -1   4 -17 114.522 137.089  43
  -1   4 -17 369.796 165.822  42
  -1  -4 -18 752.433 152.437  56
  -1   4 -18 578.313 117.251  15
  -1   4 -18 431.627 173.592  23
  -1  -4 -18 449.953 181.023  50
  -1   4 -18 782.316 177.635  63
  -1  -4 -18 917.263 171.587  29
  -1   4 -18 405.164 167.136  42
  -1   4 -18 446.984 146.492  43
  -1   4 -19-126.246 116.927  43
  -1  -4 -19-137.239 140.578  50
  -1  -4 -19-150.260 119.559  56
  -1  -4 -19 128.556 124.889  29
  -1   4 -19 4.55189 132.072  25
  -1   4 -19-50.5652 136.897  23
  -1   4 -19-3.63279 138.336  63
  -1  -4 -19 13.9442 131.765  19
  -1   4 -20-57.8459 117.105  23
  -1  -4 -20-53.8324 114.867  19
  -1  -4 -20-149.216 118.875  50
  -1  -4 -20 20.7475 102.103  29
  -1   4 -20 11.4522 115.691  25
  -1   4 -20 17.2366 91.2202  43
  -1   4 -20 38.9802 110.695  63
  -1   4 -21-26.9522 94.4384  25
  -1   4 -21-4.12416 90.6078  23
  -1  -4 -21 73.8277 87.0108  19
  -1   4 -21-22.7671 65.8497  43
  -1  -4 -21 71.8509 88.0870  50
  -1  -4 -21 57.3642 95.4139  51
   1   5 -17-2.20616 87.3384  63
   1  -5 -16 604.956 135.522  50
   1   5 -16 911.779 146.316  63
   1   5 -16 812.558 130.178  25
   1  -5 -15 318.832 113.886  29
   1   5 -15 271.092 121.647  25
   1   5 -15 476.551 130.951  23
   1  -5 -14 1336.88 226.711  54
  -1   5  14 1845.03 244.900  17
   1  -5 -14 1504.79 224.388  56
   1   5 -14 2006.93 243.394  23
   1   5 -13 56.6066 139.416  25
  -1   5  13 114.010 146.756  17
   1   5 -13-92.9876 137.688  42
   1   5 -13-80.8507 135.902  23
   1   5 -13-25.3563 151.941  63
   1   5 -12 11402.2 1066.19  25
  -1   5  12 9347.94 1056.25  17
   1   5 -12 7780.94 1057.62  42
   1   5 -12 10458.1 1055.60  23
   1   5 -12 8993.75 1059.72  63
   1   5 -11 11573.4 1226.35  63
  -1   5  11 8568.89 1207.27  25
   1   5 -11 15156.2 1233.21  25
  -1   5  11 13231.3 1223.27  17
   1   5 -11 9905.05 1224.10  42
   1   5 -11 12129.3 1221.50  23
  -1   5  11 10867.0 1214.34  53
   1   5 -10 4731.95 546.853  63
  -1   5  10 3869.74 521.759  25
   1   5 -10 5863.95 554.198  25
  -1   5  10 5683.72 544.448  17
   1   5 -10 3287.13 540.237  42
  -1   5  10 4748.34 530.863  53
   1   5 -10 5212.24 542.382  23
   1   5  -9 611.401 186.075  23
  -1   5   9 649.434 131.735  25
   1   5  -9 832.554 183.964  25
  -1   5   9 711.881 190.707  17
   1   5  -9 388.575 170.340  42
   1   5  -9 429.823 190.391  63
  -1   5   9 540.240 153.700  53
  -1   5   8 133.502 112.843  25
   1   5  -8 229.771 160.644  25
   1   5  -8 135.048 169.895  23
   1   5  -8 341.492 178.887  63
  -1   5   8 185.268 144.220  53
   1   5  -8 203.626 163.943  42
   1   5  -7 1429.06 209.103  25
  -1   5   7 1183.93 175.940  25
   1   5  -7 984.969 225.108  63
  -1   5   7 1277.41 197.228  53
   1   5  -7 595.538 204.056  42
   1   5  -6 1517.15 275.872  63
   1   5  -6 2132.78 273.544  25
  -1   5   6 2112.48 248.534  25
   1   5  -6 1565.29 263.227  42
   1   5  -5 71.8260 177.066  63
  -1   5   5 252.189 131.484  25
   1   5  -5 128.294 166.397  25
   1   5  -5 130.211 147.307  42
   1   5  -4 1171.44 225.642  63
  -1   5   4 1477.96 198.076  25
   1   5  -4 1680.57 222.252  25
   1   5  -4 833.697 207.419  42
  -1   5   3 8519.29 705.772  25
   1   5  -3 5057.91 703.506  63
   1   5  -3 8617.29 709.554  25
   1   5  -3 4098.77 692.209  42
  -1   5   2 6221.46 674.500  25
   1   5  -2 6749.95 676.585  25
   1   5  -2 4850.85 673.925  63
   1   5  -1 1508.42 226.338  25
  -1   5   1 1447.27 227.172  25
   1   5   0 5923.80 727.387  25
  -1   5   0 7150.42 735.188  25
   1   5   1 8397.39 969.510  25
  -1   5  -1 9162.19 975.236  25
  -1   5  -2 151.225 165.468  63
   1   5   2 253.079 124.813  25
  -1   5  -2 167.980 157.061  25
  -1   5  -3 381.529 206.604  63
   1   5   3 751.682 153.521  25
   1   5   4 19330.7 1829.70  25
  -1   5  -4 15880.6 1837.45  63
  -1   5  -4 22159.1 1844.98  25
  -1   5  -4 11925.9 1828.26  42
   1   5   5 13393.1 1448.09  25
  -1   5  -5 13427.9 1462.92  63
  -1   5  -5 10281.4 1453.63  42
  -1   5  -6 6531.80 778.979  63
  -1   5  -6 4602.67 766.347  42
   1   5   6 6609.07 757.691  25
  -1   5  -6 8929.41 790.175  25
   1   5   6 8293.36 766.412  53
  -1   5  -7 2713.20 394.105  63
   1   5   7 3752.72 391.707  17
  -1   5  -7 2613.40 379.387  42
   1   5   7 2523.35 355.286  25
   1   5   7 3175.59 368.272  53
  -1   5  -8 4162.31 440.756  25
  -1   5  -8 2588.79 421.891  42
   1   5   8 3708.03 425.341  17
   1   5   8 3689.41 409.550  53
  -1   5  -8 3331.26 434.772  63
  -1   5  -9 28501.5 2859.70  23
  -1   5  -9 21088.8 2857.34  42
   1   5   9 28523.9 2857.84  17
   1   5   9 23633.2 2850.66  53
  -1   5  -9 24975.4 2861.94  63
  -1   5 -10 12055.2 1202.67  23
  -1   5 -10 8764.09 1199.45  42
   1   5  10 11321.6 1198.78  17
   1   5  10 9720.25 1188.61  53
  -1   5 -10 11105.6 1205.82  63
  -1   5 -11 9665.25 845.828  25
  -1   5 -11 6806.71 835.463  63
  -1   5 -11 5501.17 829.958  42
  -1   5 -11 8882.55 832.352  23
   1   5  11 6983.71 827.919  17
  -1   5 -12 16431.5 1636.99  23
  -1   5 -12 18486.9 1648.47  25
  -1   5 -13 3314.74 345.318  25
   1   5  13 2264.55 330.777  17
  -1   5 -14 140.346 130.603  25
  -1   5 -14 54.7176 140.388  63
  -1  -5 -15 1655.11 283.063  50
  -1   5 -15 2544.80 299.051  63
  -1   5 -16 1141.19 164.388  63
  -1   5 -16 1076.89 155.876  25
   2   0 -29 23.1534 69.2534  56
   2   0 -28 21.2567 90.7378  43
   2   0 -28 42.9634 70.6064  18
   2   0 -28 158.478 106.443  56
  -2   0  27-46.4136 111.244  28
   2   0 -27-130.047 118.293  43
   2   0 -27 82.9307 131.611  56
  -2   0  26 7287.47 768.979  28
   2   0 -26 9443.41 777.307  56
   2   0 -25-113.174 184.548  30
   2   0 -25-45.6549 170.613  56
  -2   0  25-98.5884 158.287  45
  -2   0  25-234.144 157.129  28
   2   0 -25 348.174 143.566  36
   2   0 -24 4824.44 526.643  41
   2   0 -24 5132.52 523.754  56
  -2   0  24 3680.39 520.265  28
   2   0 -24 4749.97 509.369  36
   2   0 -23 33.1289 194.511  56
  -2   0  23 211.282 180.014  28
   2   0 -23-176.012 178.538  19
   2   0 -23 4.13874 172.217  36
   2   0 -23-300.721 250.855  30
   2   0 -23-42.2278 195.914  41
   2   0 -22 2220.04 281.788  19
   2   0 -22 1464.69 255.434  51
   2   0 -22 1675.02 292.242  41
   2   0 -22 2035.52 291.414  56
   2   0 -22 1938.81 273.739  36
  -2   0  22 1530.92 282.663  28
   2   0 -22 1439.71 324.330  30
   2   0 -21 150.248 206.500  41
   2   0 -21 50.2848 186.897  36
   2   0 -21 35.3060 249.238  30
   2   0 -21 11.7873 196.729  56
   2   0 -21 210.516 305.052   2
   2   0 -21 258.373 352.502  10
   2   0 -21-47.3751 378.676   9
   2   0 -21 45.9682 180.478  19
  -2   0  21-63.3935 194.525  28
   2   0 -21 81.5246 278.655  13
   2   0 -21 92.2550 160.955  51
   2   0 -20 17728.7 1716.72  19
   2   0 -20 17460.2 1718.94  56
   2   0 -20 18795.9 1726.02  50
   2   0 -20 14342.8 1701.67  31
   2   0 -20 13811.6 1731.33  30
   2   0 -20 13935.3 1748.45   2
   2   0 -20 17589.4 1793.50  13
   2   0 -20 14179.0 1796.64  10
   2   0 -20 13817.9 1812.89   9
  -2   0  20 15810.0 1716.94  28
   2   0 -20 15406.5 1715.22  41
   2   0 -20 14116.1 1708.08  51
   2   0 -19 145.384 179.177  19
   2   0 -19 128.874 206.156  50
   2   0 -19-176.713 207.467  41
   2   0 -19 23.8676 429.186   9
   2   0 -19 106.173 144.232  31
   2   0 -19 67.9730 234.987  30
   2   0 -19-19.6265 271.681  13
   2   0 -19-145.070 202.502  29
   2   0 -19-51.3982 198.950  56
   2   0 -19 88.6929 333.886  10
   2   0 -19 390.607 301.561   2
   2   0 -19-181.467 157.037  51
  -2   0  19 61.4478 183.178  28
   2   0 -18 29178.8 3141.06  41
   2   0 -18 29190.9 3142.85  56
   2   0 -18 28363.7 3136.22  57
   2   0 -18 33155.3 3148.52  50
   2   0 -18 28766.0 3155.63  30
   2   0 -18 27518.9 3132.24  31
  -2   0  18 32528.7 3145.38  28
   2   0 -18 31133.6 3146.94  29
   2   0 -18 27697.2 3165.19   2
   2   0 -18 30915.5 3142.58  19
   2   0 -18 30984.2 3206.04  13
   2   0 -18 27534.6 3210.14  10
   2   0 -18 28890.5 3235.27   9
   2   0 -18 23291.6 3134.03  51
   2   0 -17 734.104 433.032   9
   2   0 -17 708.568 303.455  13
   2   0 -17 360.189 143.828  31
   2   0 -17 233.396 234.344  30
   2   0 -17 623.814 199.442  29
   2   0 -17 576.061 201.700  50
  -2   0  17 780.437 183.656  28
   2   0 -17 487.676 183.201  19
   2   0 -17 320.987 163.172  22
   2   0 -17 759.959 205.832  41
   2   0 -17 445.746 203.737  54
   2   0 -17 476.391 197.848  56
   2   0 -17 616.254 275.473   2
   2   0 -17 503.359 157.823  57
   2   0 -16 708.263 285.122  13
   2   0 -16 431.146 158.341  22
   2   0 -16 416.851 183.661  41
   2   0 -16 433.560 177.262  58
   2   0 -16 804.376 417.881   9
   2   0 -16 339.154 181.701  54
   2   0 -16 327.522 253.327   2
   2   0 -15 279.334 382.625   9
   2   0 -15 457.245 291.606  13
   2   0 -14 53286.0 6148.61   9
   2   0 -14 61840.3 6141.48  13
   2   0 -14 53523.9 6135.16   7
   2   0 -13 870.061 323.468  13
   2   0 -13 988.572 301.029   7
   2   0 -13 609.554 399.123   9
   2   0 -13 1362.02 245.581   6
   2   0 -12 33087.4 3708.03   7
   2   0 -12 30568.2 3723.81   9
   2   0 -12 35858.3 3686.67   6
   2   0 -11 133.971 405.031   9
   2   0 -11 698.618 280.575   7
   2   0 -11 270.477 202.507   6
   2   0 -10 209342. 22564.9   7
   2   0 -10 192400. 22573.6   9
   2   0 -10 216176. 22548.0   6
   2   0  -9 475.320 240.184   7
   2   0  -9 280.415 421.778   9
   2   0  -9 275.247 169.623   6
   2   0  -8 6995.04 828.030   7
   2   0  -8 6918.02 891.035   9
   2   0  -8 7272.46 801.956   6
   2   0  -7 371.254 198.681   7
   2   0  -7 237.126 363.635   9
   2   0  -7 160.363 147.450   6
   2   0  -6 7417.00 1087.89   9
   2   0  -6 10201.4 1044.88   7
   2   0  -5 110.909 246.164  13
   2   0  -5 183.108 356.242   9
   2   0  -5 245.083 194.369   7
   2   0  -4 103850. 12287.0  13
   2   0  -4 115009. 12284.7   7
   2   0  -4 120785. 12284.5  14
   2   0  -3 6.95860 146.514   7
   2   0  -3-26.4510 110.859  14
   2   0  -3 20.2530 186.984  13
   2   0  -2 202.251 140.679  13
   2   0  -2 157.818 107.984   7
   2   0  -1 42.5237 104.277   1
   2   0  -1 2.57187 97.0345   7
  -2   0   0 15960.5 1703.47  13
   2   0   0 15464.0 1711.31   1
  -2   0   0 15523.7 1704.83  12
  -2   0  -1 100.938 81.6297  10
  -2   0  -1-10.7354 106.055   9
   2   0   1 24.1901 136.758   8
  -2   0  -1-4.89793 55.2181  13
   2   0   1-23.9113 131.459   5
  -2   0  -2 8858.68 967.732  10
  -2   0  -2 8836.51 975.693   9
  -2   0  -2 8944.68 967.010  13
   2   0   2 8552.16 978.232   5
  -2   0  -3 1497.69 258.350  10
  -2   0  -3 1522.64 247.181  13
  -2   0  -4 32701.3 3369.96  10
  -2   0  -4 28768.1 3376.46   9
  -2   0  -4 31049.4 3370.42  13
  -2   0  -5-52.2688 265.555   9
  -2   0  -5 81.6199 184.781  10
  -2   0  -5-5.21693 181.272  13
  -2   0  -6 19578.3 2085.98  10
  -2   0  -6 18485.3 2084.27  13
  -2   0  -7 174.886 216.153  10
  -2   0  -7 44.3774 195.806  13
  -2   0  -8 50876.4 5504.98  10
  -2   0  -8 50419.1 5504.08  13
  -2   0  -9 3349.97 471.838  10
  -2   0  -9 3151.39 462.421  13
  -2   0 -10 36968.4 4128.78  10
  -2   0 -10 38700.8 4131.07  13
  -2   0 -11 527.493 299.745  10
  -2   0 -11 815.539 278.006  13
  -2   0 -12 77843.1 8464.40   9
  -2   0 -12 76092.8 8450.11  10
  -2   0 -12 79349.9 8449.80  13
  -2   0 -13 515.652 395.204   9
  -2   0 -13 898.818 287.849  13
  -2   0 -13 587.997 294.925  10
  -2   0 -14 29878.0 3090.25  13
  -2   0 -14 26926.6 3116.82   9
  -2   0 -14 26766.0 3091.47  10
  -2   0 -15-244.078 312.906  10
  -2   0 -15-217.980 182.050  50
  -2   0 -15 65.9138 165.114  56
  -2   0 -15 202.076 375.438   9
  -2   0 -15-257.145 257.509  13
  -2   0 -16 50854.3 5623.59  56
  -2   0 -16 50835.7 5622.09  41
  -2   0 -16 51255.0 5637.29  30
  -2   0 -16 55441.9 5628.18  29
  -2   0 -16 56226.6 5681.13  13
  -2   0 -16 49862.0 5680.71  10
  -2   0 -16 47484.4 5691.65   9
  -2   0 -16 47004.9 5623.28  51
  -2   0 -16 50885.0 5622.50  55
  -2   0 -16 56258.4 5629.48  50
   2   0  16 54739.5 5626.03  28
  -2   0 -17 643.628 215.973  50
  -2   0 -17 556.490 253.244  30
  -2   0 -17 771.170 199.821  56
  -2   0 -17 585.761 212.533  29
  -2   0 -17 404.126 202.051  55
  -2   0 -17 399.845 188.072  51
   2   0  17 673.975 189.161  28
  -2   0 -17 413.454 198.533  41
   2   0  17-460.512 504.494   5
  -2   0 -17 825.790 437.924   9
  -2   0 -17 91.9450 272.322  13
  -2   0 -17 748.699 370.387  10
  -2   0 -18 1175.95 247.085  41
  -2   0 -18 1316.25 323.908  13
  -2   0 -18 1219.00 247.589  51
  -2   0 -18 1359.18 249.095  55
  -2   0 -18 1129.26 262.389  50
  -2   0 -18 2240.30 467.546   9
   2   0  18 1541.37 243.859  28
   2   0  18 1193.22 530.446   5
  -2   0 -18 489.326 368.295  10
  -2   0 -18 1336.42 244.645  56
  -2   0 -18 1136.10 305.848  30
  -2   0 -19 193.837 259.878  30
  -2   0 -19-22.0127 337.167  10
  -2   0 -19 199.441 400.755   9
   2   0  19 220.826 187.958  28
  -2   0 -19 326.956 208.292  56
  -2   0 -19 223.796 209.086  55
  -2   0 -19 69.8036 185.099  51
   2   0  19 481.047 515.394   5
  -2   0 -19-38.9605 283.400  13
  -2   0 -19 136.940 202.415  41
  -2   0 -20-287.414 265.007  30
  -2   0 -20-152.214 408.677   9
  -2   0 -20-178.224 341.347  10
   2   0  20 259.361 196.923  28
  -2   0 -20 41.2717 200.245  56
  -2   0 -20-224.899 203.440  41
  -2   0 -20-174.414 187.502  51
  -2   0 -20 239.296 270.851  13
   2   0  20 144.525 498.160   5
   2   0  21 217.564 183.525  28
  -2   0 -21 66.9521 194.882  19
  -2   0 -21 75.6492 199.156  56
  -2   0 -21-175.002 180.964  51
  -2   0 -21-81.3826 264.298  30
  -2   0 -21-37.1580 198.366  41
  -2   0 -22 693.434 217.852  56
   2   0  22 813.078 230.670  45
  -2   0 -22 425.617 270.729  30
  -2   0 -22 1224.26 209.540  51
   2   0  22 771.712 214.482  28
  -2   0 -22 667.747 196.113  43
   2   0  23 228.493 162.090  28
  -2   0 -23 359.240 184.457  56
  -2   0 -23 157.476 153.728  43
   2   0  23-55.1179 195.067  45
  -2   0 -24 140.401 171.815  56
  -2   0 -24 30.9573 140.319  43
   2   0  24 366.602 173.551  45
   2   0  24 264.782 151.117  28
  -2   0 -25 254.833 157.076  56
   2   0  25 178.923 153.479  45
   2   0  25-102.078 141.600  28
  -2   0 -25 101.474 125.944  43
   2   0  26 4096.69 363.236  45
   2   0  26 1975.58 370.121  30
  -2   0 -26 4362.16 377.898  56
  -2   0 -26 2315.85 358.090  43
   2   0  27-159.424 169.449   3
  -2   0 -27 40.9394 109.604  56
  -2   0 -27-26.7092 90.5619  18
  -2   0 -28 1448.36 160.722  18
  -2   0 -28 1726.81 169.275  56
  -2   1  28 682.270 115.521  28
   2   1 -28 590.582 108.192  56
   2   1 -27 817.629 138.973  18
   2   1 -27 458.804 169.047  43
   2  -1 -27 658.170 144.394  43
  -2   1  27 1744.34 185.897  28
   2   1 -27 1563.15 171.132  56
  -2  -1  27 1580.30 179.981  45
   2  -1 -26-37.3705 147.205  41
  -2   1  26-94.3920 151.123  28
   2   1 -26 337.031 141.424  56
   2  -1 -26 212.708 103.480  51
   2   1 -26 199.342 193.672  30
   2   1 -26 108.728 101.724  18
   2   1 -26 189.574 139.702  43
   2  -1 -26 70.1483 116.022  43
   2  -1 -25-92.6766 163.849  41
   2  -1 -25 212.525 151.167  19
   2  -1 -25 103.529 172.376  55
   2  -1 -25 210.252 133.199  51
   2   1 -25-55.0338 155.195  43
   2   1 -25 90.4732 154.407  56
   2   1 -25 80.1080 231.846  30
   2   1 -25 200.803 117.753  18
  -2   1  25-81.4879 169.115  28
   2  -1 -24 179.013 185.527  41
   2  -1 -24 402.050 167.820  19
   2  -1 -24 67.1130 150.352  51
   2  -1 -24 205.414 191.409  55
   2   1 -24-28.4039 169.946  43
   2   1 -24 314.673 175.833  56
   2   1 -24 245.930 172.778  36
   2   1 -24-147.036 134.944  18
  -2   1  24 389.219 183.117  28
   2   1 -24 140.975 243.471  30
   2  -1 -23 2593.76 330.642  50
  -2   1  23 2192.61 317.888  28
   2   1 -23 2018.31 302.462  56
   2   1 -23 1790.62 365.542  30
   2  -1 -23 2197.68 303.505  19
   2  -1 -23 2028.83 319.104  55
   2  -1 -23 1748.81 291.397  51
   2   1 -23 2168.15 303.397  36
   2  -1 -23 2186.53 312.276  41
   2  -1 -22-242.764 219.090  50
   2  -1 -22 51.0592 210.182  55
   2  -1 -22-48.1241 180.369  51
   2  -1 -22 96.8162 207.948  41
   2   1 -22 49.0434 187.833  56
   2   1 -22 163.411 267.784  30
   2  -1 -22-129.564 187.541  19
   2   1 -22-42.8276 196.936  36
  -2   1  22 47.2909 200.491  28
   2   1 -21 2636.03 394.409  36
   2  -1 -21 3282.41 398.835  19
   2  -1 -21 1720.72 594.066   9
   2   1 -21 2185.55 452.926  30
   2   1 -21 3275.15 466.615  13
   2  -1 -21 2890.53 403.552  55
   2  -1 -21 2932.48 412.792  54
   2  -1 -21 3149.35 404.251  41
   2   1 -21 3636.51 397.499  56
   2  -1 -21 3102.14 413.170  50
  -2   1  21 2952.11 408.741  28
   2  -1 -20 83.0729 328.835  10
   2  -1 -20 5.63493 175.440  22
   2  -1 -20 204.772 461.700   9
   2  -1 -20 84.5000 210.876  41
   2   1 -20 175.127 206.955  41
   2   1 -20-4.97279 198.570  36
   2   1 -20-39.2109 287.455  30
   2  -1 -20 18.6535 194.144  19
   2   1 -20 693.950 270.227  13
   2  -1 -20 23.4862 210.452  55
   2  -1 -20 40.8425 230.092  54
   2  -1 -20 113.422 227.418  50
   2   1 -20-328.913 194.659  56
   2  -1 -20 173.341 213.458  58
  -2   1  20-236.581 220.265  28
   2   1 -20-10.4935 286.403   2
   2  -1 -20-339.446 302.865   2
   2  -1 -19 10783.5 1177.06  50
   2   1 -19 11054.4 1168.01  41
   2  -1 -19 10354.5 1170.36  41
   2  -1 -19 11209.1 1176.28  54
   2  -1 -19 10156.0 1169.71  55
   2  -1 -19 10604.9 1162.24  22
   2  -1 -19 9347.66 1166.31  19
   2  -1 -19 10825.9 1159.06  26
   2   1 -19 10607.2 1165.77  36
   2   1 -19 9844.93 1158.13  31
   2   1 -19 10206.2 1197.17  30
   2  -1 -19 9776.64 1339.02   9
   2   1 -19 10206.0 1223.91  13
  -2   1  19 9975.46 1172.86  28
   2   1 -19 10445.9 1204.76   2
   2  -1 -19 9424.24 1202.04   2
   2   1 -19 11170.0 1167.16  56
   2  -1 -19 9273.15 1244.42  10
   2  -1 -19 11609.1 1171.67  58
   2  -1 -18 22448.3 2976.24   9
   2  -1 -18 22087.7 2923.52  10
   2  -1 -18 24372.2 2868.12  41
   2   1 -18 27438.4 2867.60  41
   2  -1 -18 26189.8 2872.74  54
   2   1 -18 25455.1 2864.63  36
   2  -1 -18 25705.2 2865.40  22
   2   1 -18 25588.9 2886.71  30
   2   1 -18 26213.3 2860.95  31
   2   1 -18 28033.3 2922.35  13
  -2   1  18 28671.7 2874.40  28
   2  -1 -18 28041.5 2864.17  27
   2  -1 -18 26878.3 2861.82  26
   2   1 -18 27856.6 2867.54  56
   2  -1 -18 27411.2 2869.97  58
   2   1 -18 26060.8 2891.61   2
   2  -1 -18 24416.8 2891.16   2
   2  -1 -18 24465.8 2873.22  50
   2  -1 -17 655.227 177.199  22
   2  -1 -17 329.399 213.401  54
   2  -1 -17 624.422 211.270  41
   2   1 -17 434.779 197.473  41
   2   1 -17 407.099 200.044  36
   2   1 -17 459.260 261.284  30
   2   1 -17 666.823 171.883  31
   2  -1 -17 807.002 208.742  58
   2   1 -17 535.369 188.479  56
   2   1 -17 503.727 266.331  13
   2  -1 -17 85.7693 469.182   9
  -2   1  17 630.715 198.426  28
   2  -1 -17 315.629 158.577  26
   2  -1 -17 697.536 163.693  27
   2   1 -17 838.697 273.158   2
   2  -1 -17 610.021 273.971   2
   2   1 -17 551.644 330.493   9
   2  -1 -17 383.008 215.890  50
   2   1 -16 46980.1 4869.62  41
   2  -1 -16 41266.1 4870.36  41
   2  -1 -16 40929.0 4868.28  22
   2   1 -16 48641.4 4870.14  19
   2   1 -16 43525.3 4868.14  36
   2   1 -16 44715.1 4888.55  30
   2   1 -16 42813.2 4865.98  31
   2   1 -16 50189.8 4920.28  13
  -2   1  16 51072.2 4878.30  28
   2  -1 -16 48065.2 4869.16  61
   2   1 -16 46785.6 4870.22  56
   2  -1 -16 42841.3 4871.53  58
   2   1 -16 47720.2 4870.81  55
   2  -1 -16 38315.8 4872.45  54
   2   1 -16 45869.7 4919.07   9
   2  -1 -16 38146.3 4965.46   9
   2  -1 -16 45910.1 4891.60   2
   2   1 -16 46126.4 4890.80   2
   2  -1 -16 45347.6 4867.19  26
   2  -1 -16 44396.0 4868.00  27
   2   1 -15 3461.84 481.209   9
   2   1 -15 3340.57 445.794  13
   2   1 -14 4883.09 588.398  13
   2  -1 -14 3858.43 605.526   7
   2   1 -14 4411.90 609.408   9
   2  -1 -14 4923.32 555.024   6
   2   1 -13 32181.6 3212.29  13
   2   1 -13 30312.2 3213.04   9
   2  -1 -13 25220.3 3214.60   7
   2  -1 -13 29147.0 3189.27   6
   2   1 -12 39791.9 3943.51  13
   2   1 -12 38876.7 3944.63   9
   2  -1 -12 29833.6 3945.46   7
   2  -1 -12 35781.7 3922.05   6
   2   1 -11 80506.0 7923.93  13
   2   1 -11 74285.4 7921.39   9
   2  -1 -11 64635.9 7927.11   7
   2  -1 -11 72364.4 7907.06   6
   2   1 -10 28814.3 3019.48   9
   2  -1 -10 24924.8 3028.21   7
   2   1 -10 32186.2 3023.13  13
   2   1  -9 25192.9 2654.45   9
   2  -1  -9 21353.3 2747.09   9
   2   1  -9 21619.5 2666.59   7
   2  -1  -9 24615.2 2663.31   7
   2   1  -9 27284.0 2656.31  13
   2  -1  -9 19798.2 2732.11  13
   2  -1  -8 3332.32 743.085  13
   2   1  -8 4727.14 554.201   9
   2  -1  -8 3737.69 732.876   9
   2   1  -8 4522.94 575.250   7
   2  -1  -8 4766.12 560.552   7
   2   1  -8 4841.88 547.919  13
   2  -1  -7 45744.5 6050.91   9
   2   1  -7 55452.5 6000.17   9
   2   1  -7 56983.5 6013.59   7
   2  -1  -7 55699.0 6012.48   7
   2  -1  -7 38867.4 6050.98  13
   2   1  -7 63252.6 6006.46  13
   2   1  -6 94823.9 9864.46   9
   2  -1  -6 85557.8 9874.69   7
   2   1  -6 91506.8 9876.93   7
   2   1  -6 101315. 9870.18  13
   2  -1  -6 61739.5 9905.22  13
   2  -1  -5 6067.11 685.715  11
   2   1  -5 5797.95 630.884  13
   2   1  -5 5818.06 647.704   7
   2  -1  -5 5330.27 648.585   7
   2   1  -4 9614.98 1052.86  13
   2  -1  -4 8966.20 1091.41  11
   2  -1  -4 8818.19 1063.61   7
   2   1  -4 9938.86 1060.92   7
   2   1  -4 9977.20 1054.88   6
   2  -1  -3 220816. 24247.9   8
   2  -1  -3 217477. 24229.6   7
   2   1  -3 229413. 24225.5   7
   2  -1  -3 220734. 24242.9  11
   2   1  -3 223652. 24222.9  13
  -2   1   3 227711. 24225.3  13
   2   1  -2 342726. 37387.2  14
   2  -1  -2 343785. 37387.7  14
   2  -1  -2 340890. 37406.7  11
   2  -1  -2 331109. 37397.5   4
  -2   1   2 346783. 37389.4  13
   2   1  -2 332918. 37386.9  13
   2   1  -2 377355. 37387.4   7
   2  -1  -2 344547. 37394.6   7
   2  -1  -2 338446. 37412.5   8
   2  -1  -1 45116.5 5169.62   4
  -2   1   1 49228.5 5155.94  13
   2   1  -1 47902.7 5152.41  13
   2  -1  -1 46490.3 5163.18   7
  -2  -1   0 591200. 70776.0   9
   2   1   0 648549. 70766.1  12
   2  -1   0 724482. 70783.5   7
   2  -1   0 642047. 70769.2   1
   2   1   0 668670. 70770.0   1
   2   1   0 675701. 70770.9  13
  -2   1   0 667513. 70774.1  13
  -2  -1  -1 178505. 20291.0  11
  -2  -1  -1 171073. 20302.3   9
  -2   1  -1 194509. 20294.8  10
  -2   1  -1 192760. 20294.9  13
   2   1   1 200886. 20291.6  13
   2   1   1 188926. 20291.4   1
   2  -1   1 183827. 20290.3   1
  -2   1  -2 2249.02 343.313  13
  -2  -1  -2 3937.57 457.220   9
   2  -1   2 2233.55 359.818   5
   2   1   2 2350.54 374.871   5
  -2   1  -2 4302.70 355.806  10
  -2  -1  -2 1771.85 463.096  13
  -2   1  -3 3307.50 383.274  13
  -2  -1  -3 2706.55 397.979   8
  -2  -1  -3 3067.99 505.051   9
  -2  -1  -3 3381.18 364.716  10
  -2   1  -3 3625.29 398.715  10
  -2  -1  -3 1900.69 557.849  13
   2  -1   3 2864.26 417.624   5
  -2   1  -4 39915.5 4385.25  13
  -2  -1  -4 26031.8 4424.91  13
  -2  -1  -4 45214.0 4379.50  10
  -2   1  -4 41789.6 4391.39  10
  -2  -1  -4 36789.3 4415.75   9
   2  -1   4 38581.7 4389.87   5
  -2  -1  -5 91058.4 11368.7   9
  -2  -1  -5 113390. 11342.7  10
  -2   1  -5 110586. 11348.1  13
  -2  -1  -5 81026.3 11377.4  13
  -2  -1  -6 26367.9 2712.18  10
  -2  -1  -6 21345.0 2756.42   9
  -2  -1  -6 19100.8 2761.95  13
  -2   1  -6 26789.6 2716.30  13
  -2  -1  -7 63755.6 6511.37  10
  -2  -1  -7 55967.4 6549.12   9
  -2   1  -7 62640.7 6513.64  13
  -2  -1  -7 50064.7 6543.37  13
  -2  -1  -8 13358.9 1424.60  10
  -2  -1  -8 13223.9 1493.96   9
  -2   1  -8 12715.6 1421.03  13
  -2  -1  -8 11125.7 1488.92  13
  -2  -1  -9 155291. 16716.4  10
  -2  -1  -9 141800. 16747.6   9
  -2  -1  -9 147396. 16748.6  13
  -2   1  -9 164592. 16719.4  13
  -2  -1 -10 128270. 13451.1  10
  -2  -1 -10 115345. 13484.9   9
  -2   1 -10 138920. 13454.6  13
  -2  -1 -10 104855. 13470.8  13
  -2  -1 -11 43363.0 4587.90  10
  -2  -1 -11 39986.6 4633.97   9
  -2   1 -11 45217.4 4587.84  13
  -2  -1 -11 36764.9 4612.93  13
  -2   1 -12 2894.03 385.301  13
  -2  -1 -12 2093.17 460.931  13
  -2   1 -12 2601.28 432.049  10
  -2  -1 -12 2447.79 399.398  10
  -2  -1 -12 3004.16 558.126   9
  -2   1 -13 36912.5 4043.62  10
  -2  -1 -13 37238.8 4030.32  10
  -2  -1 -13 33452.8 4076.95   9
  -2  -1 -13 35318.7 4055.38  13
  -2   1 -13 39087.9 4029.86  13
  -2  -1 -14 1096.52 338.891  13
  -2   1 -14 476.736 244.218  13
  -2  -1 -14 488.528 434.512   9
  -2  -1 -14 1060.58 296.100  10
  -2   1 -14 1344.36 331.465  10
  -2  -1 -15 10767.4 1284.63  50
  -2  -1 -15 10017.2 1400.68   9
  -2  -1 -15 10859.2 1331.22  10
  -2   1 -15 11201.9 1352.03  10
  -2  -1 -15 12774.6 1277.99  58
  -2   1 -15 13005.1 1309.37  30
   2   1  15 12839.4 1286.90  28
  -2  -1 -15 10654.1 1281.96  29
  -2  -1 -15 11843.6 1277.73  41
  -2   1 -15 11855.7 1277.87  41
  -2  -1 -15 11032.3 1279.94  56
  -2  -1 -15 11247.7 1280.59  54
  -2  -1 -15 10985.3 1277.70  55
   2  -1  15 10590.3 1403.96   5
   2   1  15 12698.2 1410.92   5
  -2  -1 -15 11578.2 1365.10  13
  -2   1 -15 11492.8 1326.60  13
  -2  -1 -16 22167.8 2609.42  50
  -2  -1 -16 23013.5 2655.43  10
  -2  -1 -16 22107.4 2717.86   9
  -2   1 -16 23671.5 2677.15  10
  -2  -1 -16 23948.9 2602.39  41
  -2  -1 -16 26038.9 2604.26  58
  -2   1 -16 22857.0 2598.06  36
   2  -1  16 24011.6 2706.63   5
   2   1  16 22567.4 2711.12   5
  -2   1 -16 22702.7 2627.83  30
  -2  -1 -16 23659.5 2608.79  29
  -2  -1 -16 26571.0 2687.63  13
  -2   1 -16 24897.9 2655.67  13
  -2  -1 -16 23139.4 2606.26  56
  -2  -1 -16 21192.8 2604.82  19
  -2  -1 -16 25338.3 2600.55  22
   2   1  16 24646.0 2610.64  28
  -2   1 -16 26862.8 2605.88  51
  -2  -1 -16 23940.9 2606.76  54
  -2  -1 -16 23181.5 2603.85  55
  -2  -1 -17 1816.47 243.054  22
   2   1  17 1508.07 286.210  28
  -2  -1 -17 1580.62 267.992  41
  -2   1 -17 1669.89 255.425  36
  -2  -1 -17 1386.67 277.103  19
  -2   1 -17 1793.32 346.885  30
  -2  -1 -17 1547.86 285.351  29
  -2   1 -17 1899.56 348.321  13
  -2  -1 -17 1947.16 396.609  13
  -2  -1 -17 1523.10 282.201  56
  -2  -1 -17 1659.41 276.916  55
  -2  -1 -17 2176.16 283.524  54
   2  -1  17 1757.89 533.345   5
   2   1  17 640.321 530.307   5
  -2  -1 -17 1448.96 293.969  50
  -2  -1 -17 1778.97 377.942  10
  -2   1 -17 1364.11 408.252  10
  -2  -1 -18 8396.52 854.619  41
  -2   1 -18 8113.74 855.696  43
  -2  -1 -18 7115.99 858.683  19
  -2   1 -18 6963.69 844.405  36
  -2  -1 -18 7804.66 860.011  56
  -2  -1 -18 7893.39 913.121  10
  -2   1 -18 6063.21 951.904  10
  -2   1 -18 7165.27 894.017  30
  -2  -1 -18 8304.36 864.708  29
  -2   1 -18 6515.04 913.351  13
  -2  -1 -18 6672.29 940.179  13
  -2  -1 -18 7763.82 867.290  50
  -2  -1 -18 7598.10 855.343  55
  -2  -1 -18 8353.41 860.649  54
   2  -1  18 6316.23 1020.14   5
   2   1  18 6807.29 1027.09   5
   2   1  18 6524.81 861.150  28
  -2   1 -19 46.7457 358.767  10
  -2  -1 -19 691.980 211.612  41
  -2  -1 -19 834.393 231.638  19
  -2   1 -19 741.799 206.439  43
  -2   1 -19 395.979 190.114  36
  -2   1 -19 622.508 297.196  30
  -2  -1 -19 836.359 220.490  55
  -2  -1 -19 732.901 235.637  29
  -2  -1 -19 670.131 319.138  13
  -2   1 -19 612.821 287.634  13
  -2  -1 -19 539.670 221.290  56
  -2  -1 -19 914.081 246.268  50
   2   1  19 517.123 226.369  28
   2  -1  19 863.319 488.315   5
   2   1  19 415.658 499.457   5
  -2  -1 -20 430.375 191.311  41
  -2  -1 -20 439.394 208.048  19
  -2  -1 -20 170.555 194.148  51
  -2  -1 -20 88.5762 204.256  55
  -2  -1 -20 19.7534 224.718  29
  -2  -1 -20 196.457 207.060  56
  -2   1 -20 148.863 182.826  43
  -2   1 -20 194.063 258.194  13
  -2  -1 -20 84.8773 293.992  13
   2   1  20 272.624 215.847  28
  -2  -1 -20 246.224 227.690  50
  -2   1 -20 153.734 291.344  30
  -2   1 -20 140.877 331.829  10
  -2  -1 -21 1106.87 244.279  29
  -2   1 -21 693.199 216.575  43
  -2  -1 -21 754.819 244.037  50
  -2   1 -21 878.819 309.109  30
  -2  -1 -21 878.794 229.497  55
  -2  -1 -21 1281.31 237.192  51
  -2  -1 -21 818.314 232.532  56
  -2  -1 -21 1057.01 223.620  41
   2   1  21 769.396 238.393  28
  -2   1 -22 914.931 234.652  43
  -2  -1 -22 1257.46 263.522  50
   2   1  22 1163.90 251.744  28
  -2   1 -22 1357.48 312.840  30
  -2  -1 -22 1432.16 243.575  56
  -2  -1 -22 1402.27 242.919  55
  -2  -1 -22 988.579 232.020  51
  -2  -1 -22 1409.57 233.692  41
  -2  -1 -23-8.43810 171.394  41
  -2   1 -23-108.096 174.058  43
  -2   1 -23 17.1634 250.709  30
  -2  -1 -23-39.5529 177.810  56
   2   1  23 175.981 185.832  28
  -2  -1 -23-40.5191 168.485  51
   2  -1  24 189.473 189.051  45
  -2   1 -24 56.6601 149.493  43
  -2   1 -24-193.365 143.846  18
   2   1  24-128.594 168.148  28
  -2  -1 -24-13.0591 166.646  56
  -2  -1 -24 4.32450 151.423  51
   2  -1  25 37.0649 162.337  45
  -2   1 -25 51.0501 133.594  43
  -2   1 -25 3.52144 119.226  18
   2   1  25-116.011 153.401  28
  -2  -1 -25 175.328 133.842  51
  -2  -1 -25-18.3488 146.264  56
  -2   1 -26 505.740 150.756  43
   2  -1  26 906.643 174.443  45
   2  -1  26 543.989 219.988   3
   2   1  26 716.048 218.586   3
   2   1  26 855.411 168.869  28
   2  -1  26 890.555 154.740  40
  -2   1 -26 1009.05 147.338  18
  -2  -1 -26 1221.78 164.605  56
   2   1  27 88.6029 140.617   3
   2  -1  27-45.6094 146.025   3
  -2  -1 -27 125.460 95.5310  56
   2   1  27 28.0526 96.7311  28
   2  -1  27 122.721 103.363  45
  -2   1 -27 28.8160 75.7734  18
  -2   1 -27 41.1125 80.6509  43
   2  -2 -27 12.2568 89.3570  56
  -2  -2  27 55.4669 112.536  45
  -2   2  27-136.688 101.140  28
   2  -2 -26 45.4630 108.034  41
   2  -2 -26 183.249 116.741  56
  -2   2  26 85.0944 118.055   3
   2  -2 -26 2.12569 93.7301  51
   2  -2 -26-74.0954 110.554  19
   2   2 -26 115.738 174.327  30
  -2   2  26-178.355 131.870  28
   2  -2 -25 3325.60 373.599  19
   2  -2 -25 3368.58 378.352  55
   2  -2 -25 2785.06 367.214  51
   2  -2 -25 3271.02 372.468  41
   2  -2 -25 3246.60 376.433  56
   2   2 -25 2230.06 409.361  30
   2  -2 -24 126.007 150.750  41
   2  -2 -24 68.6854 153.530  19
   2   2 -24-22.4927 100.369  18
   2  -2 -24-43.5312 148.811  51
   2  -2 -24-92.2937 161.669  55
   2   2 -24-105.818 145.921  56
   2  -2 -24 51.5967 161.911  56
   2   2 -24-52.0331 232.846  30
   2  -2 -24-4.73388 166.639  29
   2  -2 -23 1509.85 250.834  29
   2  -2 -23 1779.79 239.432  41
   2  -2 -23 1624.11 240.528  19
   2  -2 -23 832.347 231.198  51
   2  -2 -23 1495.86 241.935  56
   2   2 -23 1317.89 226.621  56
   2   2 -23 1025.77 196.557  18
   2  -2 -23 1695.83 242.371  55
   2  -2 -23 1481.06 249.954  54
   2   2 -23 1127.10 308.720  30
   2   2 -22 1714.64 276.575  18
   2  -2 -22 2119.57 313.905  19
   2  -2 -22 2466.04 313.449  41
   2   2 -22 1864.29 299.299  56
   2  -2 -22 2479.38 295.063  22
   2  -2 -22 2759.47 328.802  54
   2  -2 -22 2285.65 316.498  55
   2  -2 -22 2133.55 324.849  56
   2  -2 -22 2111.55 325.959  29
   2  -2 -21-78.9902 198.921  19
   2   2 -21 30.8570 137.852  18
   2  -2 -21 491.853 202.946  41
   2  -2 -21 243.062 214.642  29
   2  -2 -21 514.113 197.844  58
   2   2 -21 280.784 179.776  56
   2  -2 -21 263.235 202.460  55
   2  -2 -21 398.287 211.452  56
   2  -2 -21 319.461 217.060  54
   2  -2 -21 480.666 166.787  22
   2   2 -20 10049.1 1140.59  18
   2   2 -20 8631.92 1140.47  16
   2   2 -20 10570.2 1155.13  36
   2  -2 -20 11585.3 1150.27  22
   2  -2 -20 10862.1 1155.98  58
   2   2 -20 11168.2 1150.91  56
   2  -2 -20 10379.4 1159.86  56
   2   2 -20 9932.36 1156.74  43
   2  -2 -20 10833.2 1156.17  41
   2  -2 -20 9948.72 1162.60  29
   2  -2 -20 10283.2 1161.07  54
   2  -2 -19 12523.4 1369.11  41
   2   2 -19 13009.1 1371.32  43
   2  -2 -19 13114.8 1363.98  22
   2   2 -19 12811.8 1367.94  36
  -2   2  19 12112.3 1373.27  28
   2   2 -19 12735.4 1357.28  18
   2   2 -19 11614.0 1358.07  16
   2  -2 -19 11051.5 1373.03  29
   2  -2 -19 11816.5 1531.11   9
   2   2 -19 11596.7 1455.99  10
   2  -2 -19 13188.1 1355.60  26
   2  -2 -19 12829.8 1356.92  27
   2   2 -19 11742.0 1418.15  13
   2  -2 -19 12474.9 1479.00  13
   2  -2 -19 12017.1 1368.71  58
   2   2 -19 13368.7 1363.68  56
   2  -2 -19 10194.1 1370.16  56
   2  -2 -19 11070.0 1373.41  54
   2   2 -18 2474.65 357.942  43
   2  -2 -18 2716.05 343.649  22
   2   2 -18 2574.69 332.867  37
   2  -2 -18 2376.26 365.947  41
   2   2 -18 2591.00 359.725  36
   2  -2 -18 1783.58 664.284   9
   2   2 -18 2013.59 480.126  10
   2  -2 -18 1280.56 519.816  13
   2   2 -18 2792.03 422.101  13
   2   2 -18 2522.39 326.318  18
   2   2 -18 2586.73 331.895  16
   2  -2 -18 2616.71 332.360  27
   2  -2 -18 2811.28 328.429  26
  -2   2  18 3076.35 370.549  28
   2  -2 -18 2428.41 375.867  54
  -2   2  18 2641.02 563.277   5
   2   2 -18 2592.76 347.348  56
   2  -2 -18 2356.31 355.477  58
   2  -2 -17 4886.54 600.865  41
   2   2 -17 5528.50 587.055  37
   2   2 -17 5111.15 599.947  36
   2  -2 -17 4448.19 588.071  22
   2   2 -17 5075.37 579.589  18
   2   2 -17 5381.46 588.265  16
  -2   2  17 3960.19 600.080  17
   2  -2 -17 5500.99 582.386  61
   2   2 -17 4684.66 640.447  30
  -2   2  17 5167.39 606.991  28
   2   2 -17 5209.97 656.641  13
   2  -2 -17 4979.36 782.112  13
   2  -2 -17 4229.08 595.300  58
   2   2 -17 5142.51 590.039  56
   2   2 -17 4838.30 694.326  10
   2  -2 -17 5056.93 579.701  26
   2  -2 -17 5211.20 582.611  27
   2  -2 -17 5297.12 854.277   9
   2   2 -17 5625.12 598.384  43
   2   2 -16 31617.4 3052.34  16
  -2   2  16 27039.1 3052.87  17
   2   2 -16 28863.1 3046.51  18
   2  -2 -16 24918.3 3202.95   9
   2   2 -16 27528.4 3121.51  10
   2   2 -16 31376.8 3076.32  30
   2  -2 -16 28878.0 3046.27  26
   2  -2 -16 26950.6 3047.04  27
   2   2 -16 28608.5 3100.47  13
   2  -2 -16 25637.5 3172.18  13
  -2   2  16 30908.7 3059.53  28
   2  -2 -16 28360.1 3047.25  61
   2   2 -16 25627.9 3062.97   2
   2   2 -16 30950.4 3049.59  37
   2   2 -16 26181.0 3050.69  36
   2  -2 -16 23645.9 3050.82  41
   2  -2 -16 24432.8 3051.71  58
   2   2 -16 29392.5 3049.78  56
   2  -2 -15 7031.52 1131.97   9
   2  -2 -15 8261.31 868.981  61
   2   2 -15 8352.02 872.706  37
   2   2 -15 7546.92 878.934  36
   2   2 -15 7981.49 865.708  18
  -2   2  15 8221.64 882.718  17
   2   2 -15 8885.70 875.203  16
   2   2 -15 7083.95 891.647   2
   2   2 -15 7730.35 910.789  30
   2   2 -15 8675.39 873.904  56
   2  -2 -15 5619.38 1035.63  13
   2   2 -15 8719.79 931.447  13
   2   2 -15 8754.93 965.253  10
  -2   2  15 8049.54 885.484  28
   2  -2 -15 7280.22 866.150  26
   2  -2 -15 7018.84 868.620  27
  -2   2  15 5979.94 872.468  53
   2   2 -14 1929.46 276.518  36
   2   2 -14 2085.46 264.624  16
  -2   2  14 1928.21 286.191  17
   2  -2 -14 1970.46 627.727   9
   2   2 -14 2159.47 331.091  13
   2  -2 -14 1164.81 537.337  13
   2   2 -14 1466.28 318.351  30
   2   2 -14 2149.70 265.857  56
  -2   2  14 1325.72 252.933  25
   2   2 -14 1908.05 264.619  37
   2   2 -14 2315.40 269.679  52
  -2   2  14 1760.80 272.866  53
   2   2 -14 2448.50 406.726  10
  -2   2  14 1933.12 286.358  28
   2  -2 -14 1868.01 254.468  26
   2   2 -13 6535.78 741.377  36
   2   2 -13 5960.94 814.895  10
  -2   2  13 7294.19 745.525  17
   2  -2 -13 5696.04 964.361   9
  -2   2  13 6247.53 739.617  53
   2   2 -13 6866.95 785.255  13
   2  -2 -13 4607.41 952.614  13
   2   2 -12 12080.3 1429.64  10
   2  -2 -12 13325.1 1580.95   9
   2  -2 -12 9595.67 1545.93  13
   2   2 -12 13478.4 1411.47  13
   2  -2 -11 1807.46 705.146  13
   2   2 -11 3917.71 484.540  10
   2   2 -11 3320.85 449.392  13
   2  -2 -11 3726.25 453.980   7
   2  -2 -11 2654.93 689.028   9
   2  -2 -10 7302.37 1489.00  13
   2   2 -10 11861.1 1345.73  10
   2  -2 -10 11435.2 1493.76   9
   2   2 -10 13126.5 1331.90  13
   2  -2 -10 11704.4 1327.11   7
   2   2  -9 11566.6 1328.72  10
   2  -2  -9 12709.3 1498.30   9
   2   2  -9 12828.4 1318.33  13
   2  -2  -9 11745.3 1314.14   7
   2   2  -8 7673.68 856.488  10
   2   2  -8 8011.52 848.236  13
   2  -2  -8 7663.46 1066.07   9
   2  -2  -8 7002.66 841.183   7
   2  -2  -7 2029.76 725.602  13
   2   2  -7 2090.56 330.172  10
   2  -2  -7 2048.74 397.103  11
   2   2  -7 2167.58 306.590  13
   2  -2  -7 2183.58 306.862   7
   2   2  -6 3635.12 470.481  10
   2  -2  -6 2357.69 744.074  13
   2  -2  -6 3491.80 536.095  11
   2   2  -6 4136.62 470.316  13
   2  -2  -6 3893.02 467.748   7
   2   2  -5 514.991 177.521  10
   2  -2  -5 163.486 278.464  11
   2   2  -5 532.291 176.783  13
   2  -2  -5 206.260 169.676   7
   2  -2  -5 326.894 405.425   8
   2   2  -4 86.0338 145.816  10
   2  -2  -4 513.990 281.363  11
   2   2  -4 238.102 161.680  13
   2  -2  -4 222.217 421.108   8
   2  -2  -4 403.105 172.867   7
   2   2  -3 9703.18 1124.05  10
   2  -2  -3 10857.8 1190.01  11
   2   2  -3 10907.3 1140.37  13
  -2   2   3 10696.4 1143.11  13
   2  -2  -3 8627.27 1236.56   8
   2  -2  -3 10462.0 1141.61   7
  -2   2   2 10962.6 1099.86  13
   2   2  -2 10253.1 1094.31  13
   2   2  -2 9445.40 1081.38  12
   2  -2  -2 9822.11 1144.04  11
   2  -2  -2 9515.80 1132.25   4
   2  -2  -2 9607.18 1100.20   7
   2  -2  -2 8511.05 1207.66   8
   2   2  -1 1012.19 141.479  12
  -2   2   1 593.965 187.628  13
   2   2  -1 938.244 175.580  13
   2  -2  -1 747.983 318.853   4
   2  -2  -1 521.194 214.391   7
   2   2   0 4487.90 524.494  13
  -2   2   0 4785.75 523.989  12
   2  -2   0 4508.44 610.243   4
   2  -2   0 4309.14 544.116   7
  -2  -2   0 4065.65 601.828   9
   2   2   1 8102.17 790.380  13
  -2  -2  -1 5692.57 783.980   4
  -2   2  -1 8247.98 789.334  12
  -2  -2  -1 6749.04 798.480  11
  -2  -2  -1 5951.24 863.253   9
   2  -2   1 6579.68 814.479   7
  -2   2  -2 16898.3 1737.95  12
  -2  -2  -2 16523.8 1745.80  11
  -2  -2  -2 15636.9 1801.01   9
   2  -2   2 13317.2 1755.68   7
   2   2   3 2.88562 140.935   1
  -2  -2  -3 35.5103 182.321  11
  -2   2  -3 69.3093 139.407  12
  -2  -2  -3-316.486 418.271   9
  -2  -2  -3 256.892 287.378   8
   2   2   4 6862.91 749.305   1
  -2  -2  -4 6046.23 785.033   8
  -2  -2  -4 6528.89 879.854   9
  -2   2  -4 6963.72 768.522  10
  -2  -2  -4 4682.61 979.999  13
  -2   2  -5 16047.8 1575.37  10
  -2  -2  -5 15079.5 1659.96   9
   2   2   5 13618.4 1565.18   5
   2  -2   6 13259.7 1571.81   5
  -2   2  -6 16986.3 1586.12  10
  -2  -2  -6 14605.3 1678.66   9
  -2  -2  -7 688.911 483.712   9
  -2  -2  -7 908.650 602.997  13
  -2   2  -7 1030.80 263.247  10
  -2  -2  -8 42712.3 6169.55  13
   2   2   8 57834.0 6114.56   5
   2  -2   8 54842.4 6102.79   5
  -2   2  -8 63277.9 6113.83  10
  -2  -2  -8 54609.3 6166.03   9
   2   2   9 1555.88 401.928   5
   2  -2   9 2124.12 381.952   5
  -2  -2  -9 2338.82 550.168   9
  -2  -2  -9 1479.22 568.321  13
  -2   2  -9 2364.23 360.002  10
  -2  -2 -10 492.076 489.311   9
  -2  -2 -10 158.406 469.354  13
  -2   2 -10 568.623 250.760  10
  -2  -2 -11 721.079 461.934   9
  -2  -2 -11 54.2513 436.332  13
  -2   2 -11 218.664 266.230  10
   2   2  11 416.275 344.518   5
   2  -2  11-13.3871 324.172   5
   2  -2  12-104.876 367.279   5
   2   2  12 264.456 391.141   5
  -2  -2 -12 583.641 436.309  13
  -2  -2 -12 755.278 495.952   9
  -2   2 -12 367.638 278.837  10
   2   2  12 541.765 185.571  17
  -2   2 -12 475.832 139.983  16
  -2   2 -13 957.797 318.546  10
  -2   2 -13 1164.76 209.008  42
   2  -2  13 1094.32 389.972   5
   2   2  13 1126.62 408.347   5
  -2   2 -13 1048.53 203.799  56
   2   2  13 812.018 218.889  28
  -2  -2 -13 614.342 430.817  13
  -2  -2 -13 975.211 508.406   9
  -2   2 -13 1235.54 190.386  18
   2   2  13 1137.76 224.910  17
  -2   2 -13 1284.35 201.143  16
  -2   2 -13 721.997 268.808  30
  -2   2 -14 4647.64 585.124  30
  -2  -2 -14 3771.79 775.515   9
   2  -2  14 5567.63 672.439   5
   2   2  14 5014.90 685.129   5
  -2   2 -14 4385.98 639.272  10
  -2  -2 -14 4921.67 711.234  13
  -2   2 -14 4847.60 543.029  56
  -2  -2 -14 4402.39 535.340  58
  -2   2 -14 4768.08 535.501  18
  -2   2 -14 4986.74 542.290  16
   2   2  14 3783.72 551.367  17
   2   2  14 4770.00 555.616  28
  -2  -2 -14 3900.71 539.725  41
  -2   2 -14 5144.02 548.850  42
  -2   2 -15 561.578 184.632  16
  -2   2 -15 1018.54 177.240  18
  -2   2 -15 141.051 353.976  10
  -2   2 -15 929.632 288.133  30
  -2   2 -15 837.107 192.346  42
  -2   2 -15 381.070 200.289  43
  -2  -2 -15 807.470 213.780  54
  -2   2 -15 653.015 194.315  56
  -2  -2 -15 547.859 183.451  58
  -2  -2 -15 486.845 195.126  41
   2   2  15 677.815 409.025   5
   2   2  15 533.417 212.803  28
  -2  -2 -15 241.403 395.822  13
  -2  -2 -16 333.527 185.100  41
  -2   2 -16 569.158 171.576  18
  -2   2 -16 255.123 155.827  16
  -2  -2 -16 361.545 481.034   9
  -2   2 -16 178.136 168.952  42
  -2   2 -16 399.498 196.030  43
  -2   2 -16 253.717 341.419  10
  -2   2 -16 447.266 280.220  30
  -2  -2 -16 91.8667 203.451  29
  -2   2 -16 124.899 187.642  56
  -2  -2 -16 284.211 176.403  58
  -2  -2 -16 249.697 205.530  56
  -2  -2 -16 269.063 197.623  54
  -2  -2 -16 449.820 373.572  13
   2   2  16 69.9111 214.658  28
   2   2  16 716.143 454.379   5
  -2   2 -17 5266.30 786.389  10
  -2   2 -17 6340.78 688.924  18
  -2  -2 -17 6706.64 906.271   9
  -2   2 -17 5743.50 744.219  30
  -2  -2 -17 5422.92 704.141  29
  -2  -2 -17 7023.26 836.642  13
  -2  -2 -17 6348.63 692.065  58
  -2  -2 -17 6243.83 691.993  41
  -2   2 -17 4960.99 700.183  43
  -2   2 -17 6223.17 692.079  42
  -2  -2 -17 5181.15 707.335  50
  -2  -2 -17 6516.33 703.182  56
  -2   2 -17 6692.04 697.795  56
   2   2  17 4949.83 838.163   5
  -2  -2 -17 5823.67 699.892  54
  -2   2 -18 64561.8 6900.50  18
  -2  -2 -18 65227.8 6900.74  55
  -2  -2 -18 67282.8 6905.47  54
  -2  -2 -18 62188.3 6905.93  29
  -2  -2 -18 65619.5 6987.73  13
  -2   2 -18 54594.5 6963.26  10
  -2  -2 -18 54321.1 7002.79   9
  -2  -2 -18 55350.4 6905.43  50
  -2  -2 -18 60809.5 6902.92  56
  -2   2 -18 66222.7 6902.69  56
  -2  -2 -18 69006.8 6900.56  58
  -2   2 -18 61322.0 6905.02  43
  -2  -2 -18 66877.5 6898.85  41
  -2  -2 -19 31147.3 3181.64  54
  -2  -2 -19 29014.8 3177.19  55
  -2  -2 -19 26367.6 3179.94  19
  -2  -2 -19 29099.7 3182.72  29
  -2   2 -19 28696.6 3175.62  18
  -2   2 -19 29388.8 3178.78  56
  -2  -2 -19 29538.9 3180.97  56
  -2  -2 -19 27771.9 3184.82  50
  -2  -2 -19 30797.4 3175.01  41
  -2   2 -19 29574.1 3182.52  43
  -2  -2 -20 453.963 194.567  54
  -2  -2 -20 134.879 202.649  56
  -2  -2 -20 425.395 193.174  55
  -2  -2 -20 475.191 174.354  41
  -2   2 -20 349.314 184.110  43
  -2  -2 -20 161.371 205.086  29
  -2   2 -20 115.102 194.636  56
  -2  -2 -20 514.623 202.625  19
  -2   2 -20 351.688 172.566  18
  -2  -2 -20 441.762 215.218  50
  -2   2 -21 648.256 184.823  18
  -2  -2 -21 646.081 218.260  29
  -2  -2 -21 884.592 208.360  55
  -2  -2 -21 991.437 190.546  41
  -2  -2 -21 1216.06 222.730  19
  -2   2 -21 790.974 203.851  43
  -2  -2 -21 1082.23 215.249  56
  -2   2 -21 1152.18 217.922  56
  -2  -2 -21 311.012 209.751  51
  -2  -2 -21 817.749 229.784  50
   2   2  21 1007.94 231.311  28
   2   2  22 2110.10 319.710  28
  -2  -2 -22 2320.08 323.493  50
  -2  -2 -22 2320.85 310.566  29
  -2  -2 -22 2166.85 298.461  55
  -2  -2 -22 1769.22 308.144  51
  -2   2 -22 1743.94 301.135  43
  -2  -2 -22 2072.48 310.110  19
  -2   2 -22 2191.38 286.390  18
  -2  -2 -22 2189.35 287.810  41
  -2  -2 -22 2550.84 305.686  56
  -2   2 -22 2351.22 306.971  56
  -2   2 -23 528.807 233.440  30
  -2   2 -23-33.4828 147.624  43
  -2  -2 -23 80.8454 162.623  19
  -2  -2 -23 86.7084 157.245  51
  -2   2 -23 42.0969 130.259  18
   2  -2  23 185.444 193.643   3
   2   2  23 131.562 187.733   3
  -2  -2 -23-296.593 177.559  50
  -2  -2 -23-115.754 130.735  41
  -2   2 -23-79.0604 155.494  56
  -2  -2 -23-28.0499 154.834  56
   2   2  23-10.5469 172.101  28
  -2  -2 -24 1026.70 188.418  51
   2   2  24 1037.15 196.549  28
   2   2  24 749.528 203.024   3
  -2  -2 -24 1045.09 183.972  19
  -2   2 -24 704.127 176.530  43
  -2   2 -24 1098.20 160.579  18
  -2  -2 -24 984.259 178.064  56
  -2  -2 -25 836.883 152.350  51
   2   2  25 1034.03 169.571  28
   2   2  25 521.859 153.197   3
  -2  -2 -25 974.697 155.116  19
  -2   2 -25 711.826 154.712  43
  -2   2 -25 756.231 132.457  18
   2  -2  25 707.174 140.882  38
  -2  -2 -25 848.720 147.928  56
  -2  -2 -26 2356.71 220.409  56
  -2  -2 -26 2332.07 223.017  51
   2  -2  26 1735.57 229.159  40
   2   2  26 1634.80 230.601  28
  -2   3  25 1573.30 201.495  28
   2  -3 -25 688.166 195.018  51
   2   3 -25 2883.42 205.761  23
   2  -3 -25 2726.12 204.490  19
   2  -3 -25 2496.16 204.331  56
   2   3 -25 1120.14 196.800  43
   2  -3 -24 187.783 123.188  29
   2  -3 -24 166.056 125.979  50
   2   3 -24 198.066 106.637  43
   2   3 -24 85.0169 161.556  30
   2  -3 -24 248.584 92.0743  41
  -2   3  24 93.0645 113.728  28
   2  -3 -24 449.983 120.522  56
   2  -3 -24 272.408 114.027  51
   2  -3 -24 194.248 114.246  55
   2  -3 -23 325.091 148.088  29
  -2   3  23 125.004 139.944  28
   2  -3 -23 88.9417 151.593  50
   2   3 -23-3.56718 124.526  43
   2   3 -23-16.7678 188.628  30
   2  -3 -23 353.892 121.823  41
   2  -3 -23 199.146 134.975  55
   2  -3 -23 104.733 137.796  56
  -2   3  22 253.518 154.736  28
   2  -3 -22 290.313 176.781  50
   2   3 -22 300.547 138.102  43
   2  -3 -22 266.879 119.633  22
   2   3 -22 250.490 211.232  30
   2  -3 -22 329.158 143.645  41
   2  -3 -22-45.2739 165.319  29
   2  -3 -22 539.194 164.083  54
   2  -3 -22 168.642 162.023  56
   2  -3 -22 231.139 153.686  55
   2  -3 -21 8481.57 797.126  54
   2  -3 -21 7414.81 790.892  55
   2  -3 -21 7732.49 780.566  22
   2   3 -21 4752.03 810.167  30
   2  -3 -21 7083.99 795.431  29
  -2   3  21 6397.41 789.728  28
   2  -3 -21 5720.93 796.948  50
   2  -3 -21 7053.16 793.022  56
   2   3 -21 6642.35 786.411  43
   2  -3 -21 7730.97 785.532  41
   2   3 -21 6152.62 783.423  42
   2  -3 -21 7611.59 785.997  58
   2   3 -20 731.620 164.618  15
   2  -3 -20 897.671 251.639  50
   2   3 -20 797.982 280.770  30
   2  -3 -20 1084.87 219.700  41
   2  -3 -20 1400.40 197.764  22
  -2   3  20 1260.81 227.110  28
   2  -3 -20 1700.12 240.511  54
   2  -3 -20 1022.57 240.150  56
   2  -3 -20 1038.04 238.928  29
   2   3 -20 1046.12 206.776  42
   2   3 -20 984.694 208.263  43
   2  -3 -20 1317.99 213.245  58
   2   3 -19 629.310 137.519  15
   2   3 -19 474.311 177.074  16
   2   3 -19 654.319 192.198  43
   2   3 -19 549.683 183.373  42
   2  -3 -19 494.864 168.664  22
  -2   3  19 489.520 193.350  28
   2  -3 -19 469.428 196.191  58
   2  -3 -19 737.369 214.759  54
   2  -3 -19 530.765 214.818  56
   2   3 -19 250.302 260.082  30
   2  -3 -19 655.239 197.029  41
  -2   3  18 195.691 217.146  17
   2   3 -18 440.750 175.567  16
   2   3 -18 405.345 192.076  42
   2   3 -18 294.846 182.015  43
   2  -3 -18 281.555 169.286  22
  -2   3  18 325.576 198.235  28
   2  -3 -18 445.265 199.425  58
   2  -3 -18 466.098 216.922  54
   2  -3 -18 309.670 195.464  41
   2   3 -18 267.489 249.787  30
   2  -3 -17 21.7826 143.278  27
  -2   3  17 99.9924 187.201  28
   2  -3 -17-58.8379 197.589  41
   2  -3 -17 185.978 163.211  22
   2   3 -17-136.001 190.182  42
   2   3 -17 209.732 179.504  43
   2  -3 -17 117.913 188.394  58
   2   3 -17-117.962 165.764  16
  -2   3  17 278.292 215.425  17
   2   3 -17-136.071 262.074  30
  -2   3  16 9377.44 1019.28  28
   2   3 -16 8603.70 1042.55  30
  -2   3  16 7889.74 1012.72  53
   2  -3 -16 8394.89 1015.44  41
   2   3 -16 10391.9 1016.60  37
   2  -3 -16 6530.29 1208.95   9
   2   3 -16 10219.9 1015.92  16
  -2   3  16 9879.23 1022.78  17
   2  -3 -16 6320.04 1169.81  13
   2   3 -16 8831.26 1067.17  13
   2   3 -16 8605.72 1013.70  43
   2  -3 -16 9008.42 1002.71  27
   2   3 -15 18535.8 2075.36  30
  -2   3  15 17084.2 2055.74  53
  -2   3  15 19729.7 2059.57  28
   2  -3 -15 14944.2 2217.85   9
   2  -3 -15 16271.2 2216.81  13
   2   3 -15 19693.2 2108.50  13
   2   3 -15 19058.5 2057.15  43
  -2   3  15 20857.9 2062.74  17
   2   3 -15 22597.0 2062.77  16
  -2   3  15 15989.5 2050.94  25
   2  -3 -15 17195.6 2047.78  27
   2   3 -15 20911.6 2058.99  37
   2   3 -14 1941.89 357.334  13
   2  -3 -14 2788.69 665.462  13
   2   3 -14 2276.89 309.595  37
   2  -3 -14 1888.84 700.222   9
  -2   3  14 2058.47 309.944  28
  -2   3  14 1732.29 287.295  25
  -2   3  14 2607.26 327.375  17
   2   3 -14 2695.41 308.081  16
  -2   3  14 1874.79 301.270  53
   2   3 -14 1963.07 296.111  43
   2   3 -14 1781.91 350.189  30
   2   3 -13 3511.84 673.694  30
  -2   3  13 6098.66 655.740  53
  -2   3  13 5848.28 658.115  28
   2  -3 -13 4446.34 997.284  13
   2   3 -13 6613.27 661.239  16
  -2   3  13 6666.75 663.935  17
   2   3 -13 5833.30 658.145  37
   2  -3 -13 3978.79 950.892   9
  -2   3  13 5016.29 648.324  25
   2   3 -13 5896.49 708.800  13
   2   3 -13 5681.02 653.562  43
   2   3 -12 1237.37 204.781  16
  -2   3  12 1263.54 212.470  53
   2   3 -12 694.395 259.688  30
   2   3 -12 991.272 276.485  13
   2  -3 -12 257.477 662.814  13
   2   3 -12 1338.41 228.722  37
   2  -3 -12 1160.46 654.304   9
  -2   3  12 1126.83 191.598  25
   2   3 -12 885.327 196.673  43
  -2   3  12 1280.36 215.768  28
   2   3 -11 1941.55 312.827  30
   2   3 -11 1626.59 333.116  13
  -2   3  11 2069.06 269.655  25
   2   3 -11 2044.52 274.876  43
   2  -3 -11 1631.95 658.545   9
  -2   3  11 2798.37 288.736  53
   2   3 -11 1898.98 294.046  52
   2   3 -11 1915.05 288.224  37
  -2   3  11 1550.04 254.733  34
   2   3 -11 2191.50 260.064  15
   2   3 -11 2252.20 282.670  16
   2   3 -10 14557.2 1612.36  13
  -2   3  10 16107.2 1573.71  25
   2   3 -10 13376.5 1568.66  43
  -2   3  10 13154.2 1565.50  34
   2   3 -10 13942.1 1574.51  52
   2  -3 -10 12621.8 1763.97   9
   2  -3 -10 10068.9 1809.01  13
   2   3 -10 15530.0 1567.20  15
   2   3 -10 14683.7 1576.14  37
   2   3  -9 43219.3 4406.54  16
   2  -3  -9 33172.8 4533.95   9
  -2   3   9 39098.2 4400.18  34
  -2   3   9 43360.9 4403.88  25
   2   3  -9 42495.3 4439.33  13
   2  -3  -8 28136.8 3923.71   9
   2   3  -8 32247.0 3814.10  13
  -2   3   8 38086.9 3788.02  25
   2   3  -8 36335.4 3788.30  16
   2   3  -7 2807.33 397.374  12
   2  -3  -7 4544.14 762.635   9
   2   3  -7 3824.38 428.744  13
   2  -3  -6 11969.9 1255.20  11
   2   3  -6 9877.85 1177.71  12
   2  -3  -6 9312.27 1345.00   9
   2   3  -6 12055.1 1200.58  13
   2   3  -5 374.560 141.291  12
   2  -3  -5 819.062 642.190  13
   2  -3  -5 97.5291 284.142  11
   2  -3  -5-24.1310 428.388   8
   2   3  -5 928.308 189.869  13
   2  -3  -4 20931.7 2252.53  11
   2   3  -4 17651.8 2184.29  12
   2  -3  -4 22092.9 2299.37   8
   2   3  -4 23229.2 2208.87  13
   2   3  -3 29843.8 3434.78  12
   2  -3  -3 31424.3 3496.10  11
   2  -3  -3 31272.3 3540.54   8
   2   3  -3 34958.4 3454.89  13
   2  -3  -2 1974.75 411.417  11
   2  -3  -2 1794.73 537.310   8
   2   3  -2 2354.70 316.461  13
   2  -3  -1 5744.94 876.550   8
   2  -3  -1 6642.67 780.781  11
   2  -3  -1 4859.74 745.072   4
   2   3  -1 6283.56 696.057  13
   2  -3   0 9304.92 1201.04   4
   2  -3   0 8283.71 1301.96   8
   2   3   0 11197.7 1155.59  13
   2  -3   1 18931.9 2381.61   4
  -2   3  -1 22652.9 2346.36  13
  -2  -3  -2 5866.42 933.455   8
  -2   3  -2 7284.73 874.515  13
   2  -3   2 7597.01 949.988   4
  -2   3  -2 8424.11 863.711  12
  -2  -3  -3 27888.3 4283.93  13
  -2   3  -3 39552.8 4182.38  13
  -2   3  -3 39930.5 4172.83  12
  -2   3  -4 34038.1 3425.50  13
  -2   3  -4 31482.1 3411.78  12
  -2   3  -5 39136.0 3922.26  13
  -2  -3  -5 24590.3 4034.88  13
  -2   3  -5 37485.0 3909.56  12
  -2  -3  -5 32558.9 3967.52   9
  -2   3  -6 14322.3 1472.78  13
  -2  -3  -6 10511.8 1652.57  13
  -2  -3  -6 12879.3 1553.90   9
  -2   3  -6 12623.4 1454.50  12
  -2   3  -7 2308.12 283.493  15
  -2   3  -7 2272.08 293.185  16
  -2  -3  -7 1290.21 686.485  13
  -2   3  -7 2023.40 326.235  12
  -2   3  -7 2737.03 370.232  13
  -2  -3  -7 1447.15 551.460   9
  -2   3  -8 6972.07 722.558  16
  -2   3  -8 6495.72 722.959  43
  -2  -3  -8 4694.88 896.884   9
  -2   3  -8 6522.02 768.950  13
  -2   3  -8 5903.45 752.154  12
  -2  -3  -9 11741.1 1684.14   9
  -2  -3  -9 8532.17 1735.91  13
  -2   3  -9 12261.3 1588.25  12
  -2   3  -9 14787.9 1609.12  13
   2   3   9 13183.6 1563.35  28
  -2   3  -9 16581.2 1569.15  16
   2   3   9 15960.2 1561.73  53
  -2   3  -9 15733.5 1574.35  42
  -2   3  -9 12704.9 1562.49  43
   2   3   9 14040.8 1556.87  25
  -2   3 -10 109.357 198.103  30
  -2  -3 -10 584.168 506.725   9
  -2   3 -10 78.4871 176.316  42
  -2   3 -10 52.5778 159.338  43
  -2  -3 -10-219.175 549.433  13
  -2   3 -10 141.489 229.074  13
   2   3  10 119.070 111.844  25
   2   3  10 210.032 141.630  53
   2   3  10 189.162 172.463  28
  -2   3 -10 394.801 149.760  18
   2   3  10 342.994 180.944  17
  -2  -3 -11 2864.50 691.300  13
  -2   3 -11 3622.59 453.858  13
  -2   3 -11 3374.33 393.364  42
  -2   3 -11 3016.72 380.263  43
   2   3  11 3384.33 371.922  53
  -2   3 -11 1763.66 398.402  30
  -2  -3 -11 2594.32 657.383   9
   2   3  11 2231.20 354.822  25
   2   3  11 3225.11 384.044  28
   2   3  11 3684.76 393.301  17
  -2   3 -11 3010.87 369.127  18
  -2   3 -11 3444.69 385.928  16
  -2   3 -12 3576.91 585.067  10
  -2  -3 -12 3180.72 775.181  13
  -2   3 -12 4695.10 588.772  13
  -2   3 -12 5100.81 526.067  43
  -2   3 -12 5426.55 545.779  42
   2   3  12 4549.27 518.604  53
  -2   3 -12 3412.99 553.380  30
  -2  -3 -12 4115.42 738.311   9
  -2   3 -12 5049.67 518.433  18
   2   3  12 4996.39 536.169  17
  -2   3 -12 4420.98 526.169  16
   2   3  12 3237.94 505.232  25
   2   3  12 4855.11 533.187  28
  -2  -3 -13 12211.1 1643.74  13
  -2   3 -13 13983.6 1536.57  13
   2   3  13 14257.0 1484.82  28
   2   3  13 11144.9 1471.35  53
  -2   3 -13 10860.3 1529.15  10
  -2  -3 -13 11332.6 1633.32   9
  -2   3 -13 10367.2 1492.51  30
  -2   3 -13 14668.9 1481.35  43
  -2   3 -13 15276.5 1490.81  42
  -2   3 -13 14580.9 1482.09  16
   2   3  13 14170.8 1482.55  17
  -2   3 -13 14569.3 1475.33  18
  -2  -3 -14 40899.4 5324.76  13
  -2   3 -14 47898.1 5278.25  13
   2   3  14 48107.7 5230.37  28
  -2   3 -14 51760.0 5224.51  18
   2   3  14 47023.9 5227.53  17
  -2   3 -14 51028.8 5230.03  16
  -2   3 -14 36574.3 5266.07  10
  -2  -3 -14 33123.2 5306.12   9
  -2   3 -14 41976.0 5236.31  30
  -2   3 -14 51760.0 5229.33  43
  -2   3 -14 56865.6 5236.46  42
  -2   3 -15 3701.92 493.670  13
  -2  -3 -15 2222.84 587.622  13
  -2   3 -15 3641.18 406.110  18
   2   3  15 2749.26 428.810  17
  -2   3 -15 3348.17 422.786  16
  -2  -3 -15 1539.95 646.500   9
  -2   3 -15 2824.61 461.728  30
   2   3  15 3345.09 427.435  28
  -2   3 -15 2586.95 489.364  10
  -2   3 -15 3737.86 432.086  42
  -2   3 -15 3457.91 413.107  43
  -2   3 -16 5228.57 553.917  42
  -2   3 -16 4411.61 551.639  43
  -2  -3 -16 3822.87 547.506  54
  -2  -3 -16 4357.17 550.742  56
   2   3  16 5213.64 560.155  28
  -2   3 -16 5406.05 539.556  18
   2   3  16 4077.90 559.168  17
  -2   3 -16 3576.03 577.024  30
  -2   3 -17 2155.16 279.847  18
   2   3  17 2109.75 308.159  28
  -2   3 -17 1717.80 298.605  42
  -2   3 -17 2235.48 298.073  43
  -2  -3 -17 2081.95 300.613  54
  -2  -3 -17 1844.57 299.929  56
  -2   3 -17 1648.17 353.788  30
  -2  -3 -17 1878.17 311.193  29
  -2  -3 -18 15421.3 1731.01  29
  -2  -3 -18 16138.8 1723.01  55
  -2  -3 -18 16467.6 1727.12  54
  -2   3 -18 16563.9 1723.23  18
  -2   3 -18 16153.4 1730.44  42
  -2   3 -18 16892.0 1730.65  43
   2   3  18 16037.8 1733.18  28
  -2  -3 -18 13600.6 1732.37  50
  -2   3 -18 12211.3 1743.91  30
  -2  -3 -18 16056.6 1728.59  56
  -2  -3 -19 21866.5 2303.81  29
  -2  -3 -19 23614.6 2300.81  54
  -2  -3 -19 22603.4 2296.16  55
  -2  -3 -19 21984.1 2300.27  56
  -2   3 -19 20517.3 2302.02  43
  -2   3 -19 19580.3 2300.55  42
  -2  -3 -19 20561.9 2302.27  19
  -2   3 -19 16748.5 2313.51  30
   2   3  19 20560.5 2304.65  28
  -2  -3 -19 20641.6 2306.34  50
   2   3  20 371.785 183.668  28
  -2   3 -20 44.4147 233.804  30
  -2   3 -20 144.900 157.748  63
  -2  -3 -20 359.623 156.008  54
  -2  -3 -20 343.627 171.279  56
  -2  -3 -20 481.724 151.759  55
  -2  -3 -20 390.405 176.816  19
  -2  -3 -20 338.916 177.720  29
  -2  -3 -20 584.277 192.539  50
   2   3  21-4.76188 159.836  28
  -2  -3 -21 191.184 152.875  29
  -2  -3 -21 169.567 146.409  56
  -2  -3 -21-2.85665 127.225  55
  -2   3 -21 132.120 107.064  15
  -2  -3 -21 294.051 157.154  19
  -2   3 -21 7.33327 146.946  23
  -2  -3 -21-83.5625 164.121  50
  -2  -3 -22 15.3720 149.063  50
   2  -3  22 191.881 162.289  45
  -2  -3 -22-63.5445 135.301  29
  -2  -3 -22 74.5382 121.389  56
   2   3  22 166.009 146.483  28
  -2   3 -22 47.4566 92.0460  15
  -2  -3 -22 18.1296 134.664  19
  -2   3 -22 47.6346 126.027  23
  -2   3 -22-81.7261 126.224  25
   2  -3  23-237.296 143.716  45
  -2   3 -23 21.9262 109.367  25
  -2  -3 -23 38.2840 101.801  56
   2   3  23 55.4021 124.580  28
  -2   3 -23 69.7100 73.4891  15
  -2  -3 -23 45.7490 122.744  50
  -2  -3 -23 111.947 112.354  19
  -2   3 -23 80.9234 97.9299  23
   2   3  24 230.575 104.917  28
  -2  -3 -24 481.642 98.4106  19
  -2   3 -24 302.111 95.3401  25
   2  -3  24 116.823 115.704  45
  -2  -3 -24 448.517 104.015  51
   2   4 -22 573.785 93.6031  23
   2  -4 -22 244.041 87.7316  19
   2   4 -22 446.642 89.8675  25
   2  -4 -22 128.000 89.8082  51
   2  -4 -22 106.513 92.7040  50
   2  -4 -22 269.244 86.3600  29
   2  -4 -21-13.9660 82.7057  55
   2  -4 -21 35.4170 98.2770  56
   2  -4 -21-164.154 97.1328  54
   2  -4 -21 224.597 115.421  50
   2   4 -21 150.624 111.502  23
   2   4 -21 120.683 108.580  63
   2  -4 -21 34.9784 107.517  19
   2   4 -21 60.1112 101.466  25
   2  -4 -21-30.9483 107.401  29
   2  -4 -20 342.784 145.805  29
   2   4 -20 703.949 150.624  63
   2  -4 -20 551.179 153.528  50
   2   4 -20 171.878 143.588  23
   2   4 -20 720.954 144.275  25
   2   4 -20 319.781 104.837  43
   2   4 -20 423.748 138.896  42
   2  -4 -20 401.392 143.216  19
   2  -4 -20 526.768 138.521  54
   2  -4 -20 628.098 143.843  56
   2  -4 -20 674.466 125.902  55
   2  -4 -19 33.0672 139.555  54
   2  -4 -19-56.8881 141.799  56
   2  -4 -19 176.440 126.768  55
   2   4 -19 155.256 149.065  23
   2  -4 -19 29.8161 96.0429  22
   2  -4 -19 82.6146 110.999  58
   2  -4 -19-71.2568 168.519  50
   2   4 -19-129.137 138.428  25
   2  -4 -19 4.04715 156.407  29
   2   4 -19 156.131 141.509  42
   2   4 -19 57.2237 102.337  43
   2   4 -18 898.572 189.194  42
   2   4 -18 537.612 153.523  43
   2  -4 -18 899.828 198.558  56
   2  -4 -18 1134.50 194.130  54
   2  -4 -18 1014.43 169.553  58
   2   4 -18 789.578 190.203  25
   2  -4 -18 943.770 153.093  22
   2   4 -17 9655.68 945.806  25
   2  -4 -17 8503.12 931.644  58
   2  -4 -17 8501.52 928.198  22
   2  -4 -17 7384.04 938.614  54
   2   4 -17 8483.78 938.522  16
   2   4 -17 7334.79 925.757  43
   2   4 -17 9616.65 943.541  42
   2   4 -16 1178.96 256.754  16
   2  -4 -16 2184.90 256.701  41
   2   4 -16 1886.28 286.422  42
   2   4 -16 1652.51 240.891  43
   2   4 -16 1868.21 271.821  25
   2  -4 -16 1831.56 261.520  58
   2  -4 -15 3088.89 379.354  41
  -2   4  15 2894.99 380.197  53
   2   4 -15 2866.52 391.048  16
   2   4 -15 2693.40 366.833  43
   2   4 -15 3426.93 400.518  42
   2   4 -15 3469.73 392.351  25
   2   4 -14 3557.50 383.865  25
   2   4 -14 2852.05 386.703  23
  -2   4  14 2801.01 370.450  53
  -2   4  14 2750.99 353.818  25
   2   4 -14 3239.07 388.639  42
   2   4 -14 2520.79 352.659  43
  -2   4  13 1811.70 251.944  25
   2   4 -13 1976.08 281.579  25
   2   4 -13 1624.82 287.130  23
  -2   4  13 1987.35 273.340  53
   2   4 -13 1752.84 299.796  42
   2   4 -13 1535.35 244.384  43
  -2   4  12 9783.44 1146.69  25
   2   4 -12 11517.8 1139.41  15
   2   4 -12 10226.9 1152.56  16
  -2   4  12 11129.1 1151.44  53
   2   4 -12 11980.3 1160.99  25
   2   4 -12 10733.9 1154.62  23
   2   4 -12 8158.47 1137.39  43
   2   4 -11 3107.28 438.891  23
   2   4 -11 3474.29 443.044  25
  -2   4  11 3293.67 429.639  53
  -2   4  11 3525.27 422.503  25
   2   4 -11 3166.19 436.465  16
   2   4 -11 3918.21 411.436  15
   2   4 -10 720.000 240.704  13
   2   4 -10 905.732 160.453  15
   2   4 -10 817.433 192.286  16
  -2   4  10 546.758 141.226  34
   2   4 -10 576.842 204.134  23
  -2   4  10 972.490 172.287  25
   2   4 -10 732.880 199.611  25
   2  -4 -10 686.917 686.968  13
  -2   4  10 935.429 198.421  53
   2   4  -9 5287.03 533.706  25
   2   4  -9 4168.36 525.408  23
  -2   4   9 5127.24 512.867  25
   2   4  -9 4532.70 565.500  13
   2   4  -9 4203.96 524.012  16
  -2   4   9 3802.83 498.462  34
   2   4  -9 4209.41 527.959  37
   2   4  -8 22998.6 2186.84  25
   2  -4  -8 12874.1 2417.43  13
   2   4  -8 17986.9 2176.08  23
  -2   4   8 22618.4 2176.44  25
   2   4  -8 19825.6 2214.18  13
   2   4  -8 19631.6 2177.46  16
  -2   4   8 19443.1 2168.48  34
   2   4  -8 18421.8 2176.91  37
   2   4  -7 6163.50 656.544  25
   2   4  -7 5646.94 650.597  23
  -2   4   7 6327.73 643.583  25
   2   4  -7 6389.76 692.944  13
   2   4  -7 5107.61 646.116  16
  -2   4   7 5359.14 629.648  34
   2   4  -7 5037.03 649.327  37
   2   4  -6 21628.9 2587.20  37
   2   4  -6 20939.8 2585.85  23
   2   4  -6 24518.0 2624.92  13
   2   4  -6 27572.0 2598.26  25
  -2   4   6 27892.0 2591.53  25
   2   4  -6 21561.4 2585.80  16
  -2   4   6 25098.0 2582.18  34
   2   4  -5 9517.89 1294.44  23
   2   4  -5 12736.8 1340.22  13
   2   4  -5 13815.9 1307.54  25
  -2   4   5 13503.7 1298.02  25
   2   4  -5 10640.7 1291.49  16
  -2   4   5 11913.7 1285.80  34
   2   4  -4 28333.1 3332.23  23
  -2   4   4 34975.7 3339.52  25
   2   4  -4 36813.7 3346.79  25
   2   4  -4 30506.9 3369.71  13
   2   4  -4 27873.6 3331.32  16
   2   4  -3 541.882 167.382  23
   2   4  -3 460.279 182.320  25
  -2   4   3-48.1427 154.666  25
   2   4  -3 315.324 206.763  13
   2   4  -3 144.495 137.709  16
   2   4  -2 23472.6 1933.93  25
  -2   4   2 21996.3 1928.22  25
   2   4  -2 16534.7 1916.31  63
  -2   4   2 15373.8 1917.24  63
  -2  -4   2 8353.12 2028.38   8
   2  -4  -2 12666.1 2057.31   8
   2   4  -2 16491.4 1914.85  23
   2   4  -1 814.946 178.048  25
  -2   4   1 476.413 185.398  25
   2   4  -1 612.247 171.917  23
   2  -4  -1 38.2979 555.156   8
   2   4  -1 424.819 163.651  63
  -2   4   1 568.634 173.414  63
  -2   4   0 9614.62 1149.98  63
   2   4   0 12622.7 1151.47  25
  -2   4   0 13709.9 1162.29  25
   2  -4   0 6866.33 1354.15   8
  -2   4   0 7951.67 1140.61  42
  -2   4   0 10280.5 1190.09  13
  -2   4  -1 645.490 175.152  42
   2  -4   1 1346.33 655.403   8
  -2   4  -1 1273.73 214.560  25
   2   4   1 709.878 169.718  25
  -2   4  -1 707.659 240.911  13
  -2   4  -1 707.251 194.994  23
  -2   4  -1 609.690 200.821  63
  -2   4  -2 2164.78 310.421  43
  -2   4  -2 2120.04 326.066  42
   2  -4   2 1929.97 720.297   8
  -2   4  -2 3481.75 357.880  25
   2   4   2 2854.80 317.244  25
  -2  -4  -2 1010.70 789.858  13
  -2   4  -2 2423.77 381.980  13
  -2   4  -2 2664.05 342.605  23
  -2   4  -2 2441.97 342.253  63
  -2   4  -3 696.096 152.340  43
  -2   4  -3 530.617 180.738  42
   2  -4   3 498.270 617.857   8
  -2   4  -3 308.613 245.925  13
  -2   4  -3 999.818 212.467  25
   2   4   3 710.107 146.535  25
  -2  -4  -3 1418.25 757.896  13
  -2   4  -3 608.357 211.724  63
  -2   4  -3 589.616 156.783  16
  -2   4  -3 638.270 195.742  23
  -2   4  -4 12642.6 1601.52  16
  -2  -4  -4 8520.05 1836.24  13
  -2   4  -4 13985.9 1600.68  43
  -2   4  -4 13890.9 1609.68  42
   2  -4   4 7962.73 1809.00   8
  -2   4  -4 14528.6 1654.05  13
  -2   4  -4 18721.4 1624.79  25
   2   4   4 17790.8 1604.77  25
  -2   4  -4 14569.6 1611.37  23
  -2   4  -4 13887.2 1613.47  63
  -2   4  -5 1466.24 228.606  43
  -2   4  -5 1347.66 263.577  42
   2  -4   5 291.435 641.248   8
  -2   4  -5 1693.41 264.965  25
   2   4   5 1449.06 213.217  25
  -2  -4  -5 598.438 769.956  13
  -2   4  -5 1398.65 270.041  63
  -2   4  -5 1608.70 267.015  23
  -2   4  -5 2003.72 323.222  13
  -2   4  -5 1295.69 233.155  16
  -2   4  -5 1928.60 238.167  15
  -2   4  -6 399.139 145.893  43
  -2   4  -6 430.944 186.775  42
   2  -4   6-149.672 666.778   8
  -2   4  -6 273.968 193.203  23
  -2   4  -6 190.408 162.639  16
  -2   4  -6 435.488 154.345  15
   2   4   6 430.082 128.431  25
  -2   4  -6 367.811 188.867  25
  -2   4  -6 249.096 209.626  63
  -2   4  -6 259.905 241.054  13
  -2  -4  -6 95.1171 674.309  13
  -2   4  -7 4702.05 578.399  13
  -2   4  -7 4031.28 509.255  43
   2   4   7 4652.43 501.424  25
  -2   4  -7 4305.11 530.302  42
  -2  -4  -7 2182.75 875.705  13
  -2   4  -7 2925.10 534.328  12
  -2   4  -7 4819.66 534.770  25
  -2   4  -7 3928.12 515.095  16
  -2   4  -7 5139.07 515.618  15
  -2   4  -7 4734.74 539.363  63
  -2   4  -8 1098.41 313.420  12
  -2  -4  -8 1565.56 723.431  13
  -2   4  -8 2104.69 323.123  42
  -2   4  -8 2070.63 284.564  43
  -2   4  -8 2520.45 366.265  13
  -2   4  -8 1972.51 315.691  25
   2   4   8 1833.17 267.774  25
   2   4   8 2472.71 287.902  53
  -2   4  -8 2620.11 286.525  15
  -2   4  -8 2166.43 302.371  16
  -2   4  -9 2128.43 356.428  12
  -2  -4  -9 1071.41 697.926  13
   2   4   9 2925.93 318.700  53
  -2   4  -9 2330.88 342.803  42
  -2   4  -9 2409.66 318.208  43
  -2   4  -9 2346.49 392.605  13
   2   4   9 1863.69 297.771  25
  -2   4  -9 2729.08 316.758  15
  -2   4  -9 2313.17 327.933  16
   2   4   9 3181.69 347.098  17
  -2   4 -10 3345.64 424.128  43
   2   4  10 3346.62 422.942  53
  -2   4 -10 3117.69 443.534  23
   2   4  10 3988.92 446.733  17
  -2   4 -10 4082.12 424.879  15
  -2   4 -10 3074.55 436.294  16
  -2   4 -11 2139.96 290.922  43
   2   4  11 1937.17 286.288  53
  -2   4 -11 2161.39 314.347  23
  -2   4 -11 1966.72 312.672  16
   2   4  11 2194.22 318.058  17
  -2   4 -11 2380.40 288.357  15
  -2   4 -12 780.218 225.099  42
  -2   4 -12 764.256 184.922  43
   2   4  12 411.191 167.397  53
  -2   4 -12 595.378 219.789  23
   2   4  12 997.541 222.588  17
  -2   4 -12 877.810 174.292  15
  -2   4 -13 2034.01 304.051  23
  -2   4 -13 2025.84 309.467  42
  -2   4 -13 1494.99 269.608  43
  -2   4 -13 1873.27 312.388  63
   2   4  13 2023.62 302.762  17
  -2   4 -13 2255.50 269.164  15
  -2   4 -14 6132.65 727.043  23
  -2   4 -14 6142.30 718.107  43
  -2   4 -14 6818.35 738.640  63
  -2   4 -14 7071.66 715.784  15
   2   4  14 5471.04 727.431  17
  -2   4 -14 6143.05 739.131  42
  -2   4 -15 320.519 167.523  25
  -2   4 -15 351.713 198.395  63
  -2   4 -15-4.34313 125.218  15
   2   4  15-222.036 195.255  17
  -2   4 -15 156.352 186.865  23
  -2   4 -15 291.332 195.745  42
  -2   4 -15-101.207 142.988  43
  -2  -4 -15-42.4572 163.889  56
   2   4  16 752.714 197.710  28
  -2  -4 -16 1145.64 209.482  56
  -2   4 -16 1059.15 230.606  25
  -2   4 -16 1697.13 239.205  63
  -2   4 -16 1677.71 192.547  15
  -2   4 -16 1437.05 228.957  23
  -2  -4 -16 1015.66 219.526  29
  -2   4 -16 1117.23 208.022  43
  -2   4 -16 1422.59 230.145  42
  -2  -4 -17 1371.58 213.722  29
   2   4  17 1135.52 192.527  28
  -2  -4 -17 1360.80 203.666  56
  -2   4 -17 1204.09 225.713  63
  -2  -4 -17 1146.68 228.113  50
  -2   4 -17 1388.60 184.294  15
  -2   4 -17 1811.81 228.014  23
  -2   4 -17 1007.18 202.768  43
  -2   4 -17 1005.94 222.285  42
  -2   4 -17 1264.09 227.002  25
   2   4  18 132.399 112.024  28
  -2  -4 -18-67.8738 152.056  50
  -2   4 -18-128.352 120.927  43
  -2   4 -18 75.3797 145.393  25
  -2  -4 -18-68.0725 132.194  29
  -2   4 -18 96.0679 141.497  23
  -2   4 -18 154.742 146.028  63
  -2   4 -18 65.2363 92.7523  15
  -2  -4 -18-19.0248 143.107  19
  -2  -4 -19 766.996 167.705  50
  -2   4 -19 755.411 147.537  43
  -2   4 -19 802.874 169.577  25
  -2  -4 -19 937.426 148.778  29
  -2   4 -19 1421.68 168.610  23
  -2   4 -19 860.255 163.176  63
  -2  -4 -19 738.413 160.950  19
  -2   4 -19 744.119 126.093  15
  -2   4 -20 479.771 116.307  43
  -2   4 -20 858.201 137.620  25
  -2  -4 -20 312.123 132.759  51
  -2  -4 -20 755.338 128.185  50
  -2   4 -20 627.366 122.578  63
  -2  -4 -20 570.544 126.478  19
  -2   4 -20 652.069 130.822  23
  -2  -4 -21 947.987 128.770  19
  -2   4 -21 1019.03 130.921  23
  -2   4 -21 1307.00 139.740  25
   2  -5 -17 33.7925 79.2967  50
   2   5 -16 971.272 139.867  23
   2  -5 -16 699.168 129.607  29
   2   5 -16 667.781 126.223  25
   2   5 -15 481.082 119.916  25
   2  -5 -15 355.089 109.717  56
   2  -5 -15 315.554 110.004  54
   2   5 -15 115.810 121.744  23
   2   5 -14 200.786 124.990  25
  -2   5  14 251.644 144.674  17
   2   5 -14 240.925 129.337  23
   2   5 -14 195.506 143.525  63
   2   5 -13 2688.95 398.060  42
   2   5 -13 4001.38 397.494  25
  -2   5  13 3331.41 398.169  17
   2   5 -13 3250.91 401.548  63
   2   5 -13 3146.85 394.996  23
   2   5 -12 48.4031 147.425  23
   2   5 -12-4.76548 148.139  42
   2   5 -12 217.618 138.539  25
  -2   5  12 329.708 159.169  17
  -2   5  12 154.999 119.371  53
   2   5 -12-103.778 163.036  63
   2   5 -11 856.648 173.735  23
   2   5 -11 667.573 174.187  42
  -2   5  11 596.317 132.575  25
   2   5 -11 944.902 182.005  25
  -2   5  11 877.391 188.839  17
  -2   5  11 586.482 155.360  53
   2   5 -11 780.220 191.745  63
   2   5 -10 1435.24 229.810  23
   2   5 -10 1022.13 222.022  42
   2   5 -10 1665.21 231.302  25
  -2   5  10 1340.80 192.944  25
  -2   5  10 1463.45 235.341  17
  -2   5  10 1483.66 211.146  53
   2   5 -10 1352.50 237.738  63
   2   5  -9 195.705 164.300  23
   2   5  -9 326.129 162.842  42
  -2   5   9 41.6074 110.098  25
   2   5  -9 266.841 148.584  25
  -2   5   9 161.384 177.099  17
   2   5  -9 72.4157 128.790  16
  -2   5   9 542.988 142.318  53
   2   5  -9-196.901 171.165  63
  -2   5   8 6495.77 657.550  25
   2   5  -8 6761.43 669.221  23
   2   5  -8 5283.23 670.508  63
   2   5  -8 5322.87 667.270  42
   2   5  -8 3965.12 654.127  16
  -2   5   8 6972.47 666.310  53
   2   5  -8 6831.90 674.484  25
   2   5  -7 14743.7 1715.91  42
   2   5  -7 11774.0 1705.91  16
   2   5  -7 14588.1 1717.02  63
   2   5  -7 21934.1 1726.46  25
  -2   5   7 18901.6 1714.27  25
   2   5  -6 1125.51 249.669  42
   2   5  -6 1229.24 233.534  16
   2   5  -6 1491.34 259.946  63
   2   5  -6 2406.49 257.449  25
  -2   5   6 2514.17 245.889  25
   2   5  -5 7792.09 1015.47  42
   2   5  -5 7244.77 1006.59  16
   2   5  -5 12290.4 1024.34  25
  -2   5   5 12211.4 1020.26  25
   2   5  -5 8298.00 1020.07  63
   2   5  -4 10954.2 1544.83  42
   2   5  -4 11951.5 1548.95  63
   2   5  -4 17100.5 1553.60  25
  -2   5   4 18184.7 1553.97  25
   2   5  -3 8706.58 828.388  25
  -2   5   3 8677.56 828.604  25
  -2   5   2 3916.62 473.187  34
   2   5  -2 4293.75 490.062  25
  -2   5   2 4582.36 493.186  25
  -2   5   1 767.384 144.774  34
   2   5  -1 790.490 159.892  25
  -2   5   1 714.808 175.316  25
  -2   5   0 8915.84 1064.64  34
  -2   5   0 11243.4 1081.21  25
   2   5   0 9750.32 1071.64  25
  -2   5  -1 246.086 167.527  25
   2   5   1 510.043 131.891  25
  -2   5  -2 5514.54 802.795  63
   2   5   2 6872.99 787.661  25
  -2   5  -3 20409.2 2580.07  63
  -2   5  -3 29517.8 2588.44  25
   2   5   3 22899.8 2570.85  25
  -2   5  -4 13265.6 1730.44  63
  -2   5  -4 19002.3 1738.82  25
   2   5   5 2859.27 350.888  53
  -2   5  -5 3517.92 377.845  25
  -2   5  -5 2345.28 376.444  63
   2   5   6 326.921 173.438  17
   2   5   6 399.533 134.379  53
  -2   5  -6 740.551 191.488  25
  -2   5  -6 188.544 192.779  63
  -2   5  -7 7900.67 931.700  63
   2   5   7 8312.49 914.545  53
   2   5   7 9377.85 925.008  17
  -2   5  -7 10229.7 940.281  25
  -2   5  -7 6165.69 923.705  42
   2   5   8 12060.4 1240.68  17
  -2   5  -8 14286.4 1254.78  25
  -2   5  -8 11329.3 1249.59  63
  -2   5  -9 7373.80 968.158  63
   2   5   9 8238.31 959.820  17
  -2   5 -10 2966.43 412.632  63
   2   5  10 3085.77 403.156  17
  -2   5 -10 4113.55 425.295  25
   2   5  11 630.047 179.578  17
  -2   5 -11 1200.30 198.867  25
   2   5  12 4298.52 614.949  17
  -2   5 -12 7617.31 636.414  25
  -2   5 -13 971.098 187.593  63
  -2   5 -13 1020.89 187.874  25
  -2   5 -14 3287.33 381.230  63
  -2  -5 -14 2153.59 361.812  50
  -2  -5 -15-94.9207 80.9668  19
  -2   5 -15-250.918 118.038  63
  -2   5 -15-13.0086 101.087  25
  -2   5 -16 125.124 89.0431  63
  -2   5 -16 156.637 83.7561  25
   3   0 -29 1884.16 224.009  56
   3   0 -28-65.6063 97.6038  43
   3   0 -28-41.9154 66.0910  18
   3   0 -28-60.4694 106.421  56
   3   0 -27 683.940 186.112  43
  -3   0  27 1021.79 182.838  28
   3   0 -26-23.5095 150.836  56
  -3   0  26-8.03937 134.203  28
   3   0 -26 129.016 133.518  36
   3   0 -26-86.8789 166.036  30
   3   0 -25 309.111 186.922  41
   3   0 -25 438.943 176.316  56
  -3   0  25 435.272 173.206  28
   3   0 -25 448.270 165.693  36
   3   0 -25 452.569 206.145  30
   3   0 -24 94.3313 194.692  41
   3   0 -24 459.522 227.398  30
   3   0 -24 112.362 181.000  56
   3   0 -24-206.512 173.230  36
  -3   0  24-269.884 178.673  28
   3   0 -23 223.202 207.660  41
   3   0 -23 253.568 168.352  19
   3   0 -23 127.046 183.461  36
  -3   0  23-35.8079 184.803  28
   3   0 -23 316.086 239.881  30
   3   0 -23 418.955 201.165  56
   3   0 -22-43.5958 174.327  19
   3   0 -22 115.420 202.852  56
   3   0 -22 37.1533 187.674  36
   3   0 -22 99.8060 137.778  31
   3   0 -22-102.724 251.449  30
   3   0 -22 109.612 296.494   2
  -3   0  22 150.632 187.373  28
   3   0 -21 1791.64 369.296  13
  -3   0  21 1651.37 279.756  28
   3   0 -21 1579.21 439.964  10
   3   0 -21 1169.99 313.434  30
   3   0 -21 1606.01 239.633  31
   3   0 -21 1773.64 457.321   9
   3   0 -21 1571.92 368.662   2
   3   0 -21 1896.87 287.656  56
   3   0 -21 1697.80 267.541  19
   3   0 -20 653.949 412.651   9
   3   0 -20 95.1210 248.699  30
   3   0 -20-172.231 155.141  31
   3   0 -20-23.1095 369.957  10
   3   0 -20 19.3185 209.368  29
   3   0 -20 403.316 288.300  13
   3   0 -20-227.985 213.656  55
   3   0 -20-44.3585 174.678  19
   3   0 -20 140.121 200.491  56
   3   0 -20 110.338 205.862  50
  -3   0  20-305.264 191.699  28
   3   0 -20 326.804 296.677   2
   3   0 -19 43005.9 4223.78  50
   3   0 -19 35779.0 4208.80  31
   3   0 -19 36063.1 4229.40  30
   3   0 -19 36119.1 4240.23   2
   3   0 -19 41945.5 4223.01  29
   3   0 -19 43997.0 4287.29  13
   3   0 -19 32966.7 4280.93  10
   3   0 -19 34622.5 4290.26   9
  -3   0  19 38459.6 4219.69  28
   3   0 -19 38757.0 4218.04  55
   3   0 -19 40695.9 4219.82  56
   3   0 -19 38310.0 4213.38  57
   3   0 -19 41575.5 4217.87  19
   3   0 -18-234.675 232.030  30
   3   0 -18 22.6409 146.011  31
   3   0 -18 216.318 199.285  50
   3   0 -18-159.807 194.872  29
   3   0 -18-69.4469 380.338   9
   3   0 -18-128.992 275.648   2
  -3   0  18-224.425 178.781  28
   3   0 -18 96.0669 287.354  13
   3   0 -18-73.0647 188.573  55
   3   0 -18-51.9076 170.052  19
   3   0 -18-218.082 188.741  56
   3   0 -18 4.66882 152.300  57
   3   0 -17 6825.79 801.846  19
   3   0 -17 7145.95 802.183  22
   3   0 -17 7050.99 807.627  55
   3   0 -17 6041.88 922.751   9
   3   0 -17 7289.29 797.540  57
   3   0 -17 7296.51 807.505  56
   3   0 -17 6146.92 825.071  30
   3   0 -17 7158.44 790.981  31
   3   0 -17 7354.75 808.255  29
  -3   0  17 6843.51 807.640  28
   3   0 -17 6721.29 843.316   2
   3   0 -17 7830.15 809.952  58
   3   0 -17 6953.73 796.546  26
   3   0 -17 7859.41 880.758  13
   3   0 -17 7354.60 810.174  50
   3   0 -16 118.837 255.649  13
   3   0 -16-30.1162 169.562  58
   3   0 -16 8.53855 237.142   2
   3   0 -16 37.1598 139.297  22
   3   0 -16 63.6764 390.533   9
   3   0 -15 10322.6 1319.84   7
   3   0 -15 12915.3 1319.89  13
   3   0 -15 10530.4 1367.67   9
   3   0 -14 79.8264 275.884   7
   3   0 -14 18.9904 428.603   9
   3   0 -14 87.2131 185.310   6
   3   0 -14-165.998 265.609  13
   3   0 -13 4275.12 677.004   9
   3   0 -13 4026.45 578.523   7
   3   0 -13 3854.05 525.001   6
   3   0 -13 5238.49 586.555  13
   3   0 -12 129.663 265.233   7
   3   0 -12-310.360 412.064   9
   3   0 -12 139.057 277.397  13
   3   0 -12 15.8503 192.147   6
   3   0 -11 109040. 11823.5   7
   3   0 -11 109770. 11823.5  13
   3   0 -11 113593. 11804.6   6
   3   0 -11 98788.3 11836.5   9
   3   0 -10-72.9761 242.199   7
   3   0 -10 272.575 427.263   9
   3   0 -10-32.9459 282.022  13
   3   0 -10 38.0622 179.522   6
   3   0  -9 41431.0 4316.02   7
   3   0  -9 36386.2 4317.24  13
   3   0  -9 41040.5 4298.38   6
   3   0  -9 37698.8 4338.62   9
   3   0  -8 511.490 266.559  13
   3   0  -8 33.0228 214.073   7
   3   0  -8 212.956 351.451   9
   3   0  -7 118352. 13965.5   9
   3   0  -7 128998. 13960.8  13
   3   0  -7 137653. 13958.3   7
   3   0  -6-221.339 261.350  13
   3   0  -6 248.719 376.302   9
   3   0  -6-82.5866 210.121   7
   3   0  -5 12545.3 1476.25  13
   3   0  -5 13594.9 1465.04  14
   3   0  -5 13557.4 1467.64   7
   3   0  -4 63.3111 190.538   7
   3   0  -4-91.5629 223.391  13
   3   0  -4 152.159 149.606  14
   3   0  -3 73434.8 7508.23   7
   3   0  -3 65425.0 7507.76  13
   3   0  -2-164.721 171.924  13
  -3   0   1 98.7592 36.5168  13
   3   0  -1 41.3758 147.135   1
   3   0  -1-43.1605 132.716  11
  -3   0   0 52.0926 42.4115  13
   3   0   0-62.8398 147.625   1
  -3   0   0 50.4394 56.4292  12
   3   0   1 88032.5 8027.01   8
   3   0   1 70470.4 8022.39   4
   3   0   1 65974.4 8019.33   1
  -3   0  -1 75141.6 8011.87  13
   3   0   2 23.8984 210.921   5
  -3   0  -2-41.9835 100.941  13
  -3   0  -2-7.27661 172.359   9
  -3   0  -2-20.7026 139.484  10
   3   0   2-392.258 223.907   8
  -3   0  -3 18189.7 1898.49  13
   3   0   3 16983.2 1914.00   5
  -3   0  -3 17230.2 1901.49  10
  -3   0  -3 16860.1 1906.92   9
   3   0   4 69.1514 267.914   5
  -3   0  -4-24.6791 146.071  13
  -3   0  -4 39.6441 165.707  10
  -3   0  -4 102.477 233.410   9
  -3   0  -5 59717.4 6306.21  13
   3   0   5 58343.2 6316.27   5
  -3   0  -5 57081.4 6306.68  10
  -3   0  -5 57463.4 6314.13   9
  -3   0  -6-150.766 184.724  13
  -3   0  -6-37.3025 191.879  10
  -3   0  -6 161.425 278.814   9
  -3   0  -7 52328.5 5516.31  13
  -3   0  -7 51390.9 5517.70  10
  -3   0  -7 47943.6 5527.35   9
  -3   0  -8-205.079 211.959  13
  -3   0  -8-33.1088 244.418  10
  -3   0  -9 10020.3 1118.32  13
  -3   0  -9 9522.92 1124.53  10
  -3   0 -10-113.080 245.230  13
  -3   0 -10-21.3299 275.646  10
  -3   0 -11 1309.03 294.540  13
  -3   0 -11 1210.68 332.231  10
  -3   0 -12 25.0952 233.367  13
  -3   0 -12-160.690 292.159  10
  -3   0 -13 50075.4 5331.68  13
  -3   0 -13 47491.6 5335.24  10
   3   0  14-331.352 432.271   5
  -3   0 -14-320.773 352.068   9
  -3   0 -14-309.119 284.782  10
  -3   0 -14-74.9271 242.227  13
  -3   0 -15 2615.60 361.549  19
  -3   0 -15 2635.34 370.013  51
  -3   0 -15 2890.11 365.050  55
  -3   0 -15 3996.97 546.849   9
  -3   0 -15 3063.47 369.432  56
  -3   0 -15 2144.20 403.404  30
  -3   0 -15 3082.72 370.313  29
  -3   0 -15 3267.65 449.974  13
  -3   0 -15 2983.40 374.963  50
   3   0  15 2782.28 603.742   5
  -3   0 -15 2940.44 362.529  41
  -3   0 -15 2753.42 488.841  10
  -3   0 -16 48.9846 166.550  19
  -3   0 -16 22.6500 169.385  41
  -3   0 -16 176.708 381.713   9
  -3   0 -16-174.925 241.676  30
  -3   0 -16-35.8608 192.604  50
  -3   0 -16 119.255 183.358  29
  -3   0 -16 534.980 308.749  10
   3   0  16-367.198 461.440   5
   3   0  16 43.4138 167.751  28
  -3   0 -16 243.270 255.634  13
  -3   0 -16-5.09157 178.590  56
  -3   0 -16 125.411 179.372  55
  -3   0 -16-92.0265 186.512  51
  -3   0 -17 48161.9 5612.83  30
  -3   0 -17 56119.8 5606.56  50
  -3   0 -17 51429.2 5600.43  51
  -3   0 -17 51875.4 5598.77  55
  -3   0 -17 54280.4 5654.97  13
  -3   0 -17 52474.1 5600.21  56
  -3   0 -17 50905.5 5597.00  41
   3   0  17 50518.5 5600.23  28
  -3   0 -17 53037.3 5684.19   9
  -3   0 -17 46573.4 5656.70  10
   3   0  17 52959.0 5704.40   5
  -3   0 -18 145.866 194.719  55
  -3   0 -18 41.1863 196.496  51
  -3   0 -18 82.8686 254.565  30
   3   0  18 276.159 495.383   5
  -3   0 -18-93.9260 265.445  13
  -3   0 -18 21.3717 320.720  10
  -3   0 -18 74.1549 399.424   9
  -3   0 -18 60.7617 190.737  41
  -3   0 -18-107.636 191.819  56
   3   0  18 126.135 180.245  28
  -3   0 -19 336.799 191.314  51
  -3   0 -19 151.425 196.161  41
  -3   0 -19 175.404 316.918  10
   3   0  19 256.362 192.961  28
  -3   0 -19 403.587 254.537  30
   3   0  19 828.587 524.444   5
  -3   0 -19 350.851 282.517  13
  -3   0 -19-23.2041 200.890  56
  -3   0 -20-5.96599 196.678  51
  -3   0 -20-38.8308 255.567  13
   3   0  20-60.8485 183.108  28
  -3   0 -20 63.4619 162.791  43
  -3   0 -20-241.935 336.403  10
  -3   0 -20 55.8367 261.249  30
  -3   0 -20 131.566 200.128  41
  -3   0 -20 122.248 201.739  56
  -3   0 -21 929.378 216.023  43
   3   0  21 808.156 248.332  45
  -3   0 -21 1643.14 244.351  51
  -3   0 -21 1371.63 311.842  30
  -3   0 -21 1368.61 245.503  56
   3   0  21 1006.08 225.593  28
  -3   0 -22 70.5194 189.356  56
   3   0  22 49.3784 168.270  28
   3   0  22-71.1195 199.584  45
  -3   0 -22 156.787 155.182  43
  -3   0 -22-5.34704 174.255  51
   3   0  23 981.321 238.682  45
  -3   0 -23 868.489 205.213  43
   3   0  23 1185.15 220.789  28
   3   0  24 167.819 168.962  45
  -3   0 -24-162.034 133.397  43
   3   0  24 12.4871 148.908  28
  -3   0 -24 66.5024 163.480  56
   3   0  25 124.320 146.249  45
  -3   0 -25 173.563 151.552  56
  -3   0 -25 246.175 112.506  43
   3   0  26 49.0421 197.898   3
   3   0  26-105.110 108.689  45
  -3   0 -26-3.04253 125.559  56
   3   0  26 134.210 115.732  30
   3   0  27 277.295 166.901   3
  -3   0 -27 435.290 100.380  18
  -3   0 -27 425.892 112.621  56
   3   0  28 159.749 101.825   3
   3   1 -28-18.3119 87.1972  56
   3   1 -28 111.356 96.9926  43
  -3   1  27 245.555 129.419  28
   3   1 -27 100.961 116.122  56
  -3  -1  27 5.18933 133.309  45
   3   1 -27 24.1202 166.894  30
   3  -1 -27 25.7736 97.7192  43
   3   1 -27 101.356 125.185  43
   3   1 -26 2228.78 233.089  56
   3   1 -26 1333.59 203.881  18
   3   1 -26 1695.57 276.658  30
   3  -1 -26 2324.25 242.825  41
  -3   1  26 1717.62 244.907  28
   3   1 -25 20.5271 155.970  43
   3  -1 -25-62.6635 149.310  19
   3   1 -25-85.1624 156.904  56
   3   1 -25 108.502 161.031  36
   3   1 -25-19.5251 114.439  18
   3  -1 -25 34.9628 124.475  51
   3  -1 -25-61.5031 173.959  55
   3   1 -25-103.258 227.625  30
   3  -1 -25-4.14863 171.201  41
  -3   1  25 134.836 170.320  28
   3   1 -24 322.144 180.100  36
   3   1 -24-7.76524 127.370  18
   3   1 -24 58.2456 241.866  30
   3   1 -24-86.5878 185.375  43
  -3   1  24 235.139 184.259  28
   3  -1 -24 447.619 193.587  55
   3  -1 -24-51.8799 144.960  51
   3  -1 -24-28.1649 188.421  41
   3  -1 -24 43.6103 167.956  19
   3   1 -24-83.2447 169.484  56
   3  -1 -24 302.318 196.325  50
   3   1 -23 935.015 284.533  30
   3  -1 -23 984.410 242.242  50
   3  -1 -23 984.663 211.540  19
  -3   1  23 596.699 224.267  28
   3   1 -23 900.670 212.124  56
   3  -1 -23 998.521 229.266  41
   3  -1 -23 946.944 195.862  51
   3  -1 -23 894.932 232.958  55
   3   1 -23 777.103 220.190  36
   3   1 -22 4291.11 473.368  36
   3   1 -22 3767.51 468.777  56
  -3   1  22 3657.85 483.182  28
   3  -1 -22 3828.67 469.249  19
   3  -1 -22 4355.72 489.351  50
   3  -1 -22 4286.12 481.173  41
   3  -1 -22 4102.58 482.279  55
   3  -1 -22 2907.12 457.884  51
   3  -1 -22 3701.77 488.833  54
   3   1 -22 3336.00 520.123  30
   3  -1 -21 9144.50 1011.59  41
   3   1 -21 9418.37 1009.19  41
   3  -1 -21 9285.28 1020.20  50
   3  -1 -21 9061.18 1008.90  19
   3  -1 -21 10141.6 1006.06  22
   3  -1 -21 7633.18 1048.97   2
   3   1 -21 8626.83 1049.18   2
   3   1 -21 9381.46 1006.82  36
   3   1 -21 7948.61 1043.38  30
   3  -1 -21 7181.97 1150.68   9
   3   1 -21 7379.41 1058.00  13
   3  -1 -21 9523.60 1105.95  13
  -3   1  21 8773.84 1015.27  28
   3  -1 -21 5126.95 1079.39  10
   3   1 -21 9302.90 1007.06  56
   3  -1 -21 8406.66 993.890  57
   3  -1 -21 10004.3 1020.24  54
   3  -1 -21 8764.49 1012.75  55
   3  -1 -21 10095.9 1014.39  58
   3  -1 -20 14624.2 1716.05  55
   3  -1 -20 16704.2 1724.96  54
   3  -1 -20 16522.1 1724.34  50
   3  -1 -20 12916.1 1842.36   9
   3  -1 -20 11538.7 1773.23  10
   3   1 -20 16631.1 1716.45  41
   3  -1 -20 15434.8 1717.81  41
   3   1 -20 16017.6 1715.13  36
   3   1 -20 16180.3 1714.40  56
   3  -1 -20 15418.6 1705.14  57
   3   1 -20 14329.6 1739.85  30
   3   1 -20 15051.0 1706.82  31
   3  -1 -20 18150.1 1812.69  13
   3   1 -20 16521.7 1777.16  13
  -3   1  20 16443.1 1722.25  28
   3  -1 -20 14512.4 1745.88   2
   3   1 -20 14707.2 1746.61   2
   3  -1 -20 16058.7 1714.62  22
   3  -1 -20 14387.8 1714.50  19
   3  -1 -20 16082.0 1708.40  26
   3  -1 -20 16003.9 1719.21  58
   3  -1 -19 102.843 323.348  10
   3  -1 -19 278.763 174.699  22
   3  -1 -19-89.8377 476.594   9
   3   1 -19 168.248 198.112  41
   3  -1 -19 73.9452 209.561  41
   3   1 -19 4.99392 196.550  36
   3   1 -19 76.9101 170.177  31
   3   1 -19 197.046 265.870  30
   3  -1 -19 313.822 190.447  19
   3   1 -19 248.702 255.810  13
   3  -1 -19-213.415 354.802  13
   3  -1 -19 149.497 216.123  54
   3  -1 -19 359.578 217.030  50
   3  -1 -19 273.378 200.624  58
   3  -1 -19-53.8209 152.045  57
   3   1 -19 175.321 186.661  56
   3  -1 -19 67.4443 161.514  26
  -3   1  19 40.7974 207.281  28
   3  -1 -19 188.566 167.677  27
   3  -1 -19-206.418 285.459   2
   3   1 -19 132.844 279.973   2
   3  -1 -18 5172.03 612.182  22
   3  -1 -18 5407.29 630.050  54
   3   1 -18 5097.18 615.257  36
   3  -1 -18 5221.42 852.247   9
   3   1 -18 5221.45 669.349   2
   3  -1 -18 4880.22 662.733   2
   3   1 -18 5128.69 608.979  31
   3   1 -18 4470.28 656.240  30
   3   1 -18 5646.33 686.273  13
  -3   1  18 5602.00 626.257  28
   3   1 -18 5264.29 619.269  41
   3  -1 -18 5237.34 624.580  41
   3  -1 -18 4516.42 628.700  50
   3  -1 -18 5494.47 608.159  26
   3  -1 -18 5617.40 609.964  27
   3  -1 -18 5426.66 623.369  58
   3   1 -18 5225.72 614.584  56
   3  -1 -18 5680.60 606.381  57
   3  -1 -17 5039.88 588.118  47
   3   1 -17 4657.27 674.346   9
   3   1 -17 5207.85 594.015  41
   3  -1 -17 4382.07 603.294  41
   3  -1 -17 4433.56 604.628  54
   3   1 -17 5471.28 596.377  55
   3  -1 -17 5021.97 593.600  22
   3   1 -17 5190.03 594.334  36
   3   1 -17 5077.57 587.208  31
   3   1 -17 4673.97 633.301  30
   3   1 -17 6071.94 660.610  13
  -3   1  17 5439.57 604.910  28
   3  -1 -17 4271.79 797.611   9
   3  -1 -17 4968.65 589.275  27
   3  -1 -17 4937.95 585.321  26
   3  -1 -17 5598.06 644.455   2
   3   1 -17 5464.20 642.565   2
   3  -1 -17 4945.03 591.101  61
   3   1 -17 5752.35 595.542  56
   3  -1 -17 4751.55 601.554  58
   3  -1 -17 5246.92 583.081  57
   3  -1 -16 33463.8 4407.87  54
   3   1 -16 44590.6 4406.61  55
   3  -1 -16 41203.5 4404.87  47
   3   1 -16 36948.5 4444.45   9
   3  -1 -16 34669.3 4509.46   9
   3  -1 -16 34844.2 4405.73  41
   3  -1 -16 31326.4 4457.13   7
   3   1 -16 44938.6 4406.57  56
   3  -1 -16 37195.8 4407.13  58
   3   1 -16 40251.2 4424.30  30
   3   1 -16 40878.4 4401.75  31
   3   1 -16 44601.5 4452.62  13
  -3   1  16 47017.9 4414.93  28
   3  -1 -16 40964.9 4404.12  27
   3  -1 -16 41002.6 4403.75  26
   3  -1 -16 42114.6 4405.87  61
   3  -1 -16 37862.7 4405.45  22
   3  -1 -16 41802.2 4428.32   6
   3   1 -16 42978.0 4425.72   2
   3  -1 -16 43950.7 4428.20   2
   3   1 -16 43488.5 4406.19  41
   3  -1 -15 111.357 156.962   6
   3   1 -15 325.194 215.573  13
   3  -1 -15-33.9170 270.342   7
   3  -1 -15-162.080 495.552   9
   3   1 -15 346.783 269.166   9
   3  -1 -14 1263.64 227.982   6
   3   1 -14 1340.32 268.486  13
   3  -1 -14 1371.92 575.957   9
   3  -1 -14 744.962 283.789   7
   3   1 -14 969.351 310.714   9
   3  -1 -13 858.501 200.786   6
   3   1 -13 1116.51 240.632  13
   3  -1 -13 821.277 283.385   7
   3  -1 -13 347.011 503.152   9
   3   1 -13 1035.26 279.656   9
   3   1 -12 8492.81 1106.23   9
   3  -1 -12 10143.3 1080.90   6
   3   1 -12 10550.8 1101.63  13
   3  -1 -12 8905.37 1118.11   7
   3   1 -11 555.705 212.068  13
   3  -1 -11 347.867 257.242   7
   3   1 -11 431.549 266.429   9
   3   1 -11 210.887 248.405   7
   3   1 -10 4552.17 570.225   9
   3   1 -10 5276.14 558.693  13
   3   1 -10 3961.80 587.776   7
   3  -1 -10 4143.20 585.232   7
   3   1  -9 3497.98 487.314   9
   3   1  -9 3845.74 481.940   6
   3   1  -9 4517.62 483.259  13
   3   1  -9 3158.29 515.225   7
   3  -1  -9 4168.64 506.833   7
   3   1  -8 7134.50 873.675   9
   3   1  -8 8429.49 873.779  13
   3   1  -8 7805.29 894.698   7
   3  -1  -8 7555.92 894.679   7
   3   1  -7 3498.35 465.817   9
   3   1  -7 4752.60 470.358  13
   3   1  -7 3959.43 489.855   7
   3  -1  -7 3456.30 499.124   7
   3  -1  -6 10345.3 1182.30  11
   3   1  -6 9872.90 1127.47   9
   3   1  -6 11404.3 1136.05  13
   3   1  -6 9931.46 1148.79   7
   3  -1  -6 9824.05 1156.53   7
   3  -1  -5 16380.1 1897.45  11
   3  -1  -5 15433.2 1870.40   7
   3   1  -5 16940.1 1865.70   7
   3   1  -5 17868.0 1860.11   6
   3   1  -5 17453.3 1855.79  13
   3  -1  -4 214995. 23868.2  14
   3   1  -4 222869. 23868.2  14
   3  -1  -4 219272. 23886.4  11
   3  -1  -4 215067. 23873.8   7
   3   1  -4 226089. 23867.4   7
   3   1  -4 226670. 23864.3   6
   3   1  -4 218598. 23861.5  13
   3  -1  -3 29284.9 3152.90  14
   3   1  -3 28625.9 3152.49  14
   3  -1  -3 27159.4 3176.93  11
   3  -1  -3 28172.9 3163.38   7
   3  -1  -3 31698.8 3202.14   8
   3   1  -3 30303.0 3152.14   7
   3   1  -3 30498.4 3149.52   6
   3   1  -3 28169.8 3146.01  13
  -3   1   3 28272.6 3150.10  13
   3  -1  -2 607680. 70697.8  11
   3  -1  -2 731229. 70712.8   8
   3  -1  -2 669890. 70690.1   7
   3   1  -2 669869. 70677.7   7
   3  -1  -2 661350. 70693.5   4
   3   1  -2 701101. 70677.3   6
  -3   1   2 631628. 70679.6  13
   3   1  -2 611354. 70675.4  13
  -3  -1   1 2048.01 267.461   9
  -3   1   1 2004.48 279.678  13
   3   1  -1 2402.98 268.792  13
   3  -1  -1 2311.95 461.789   8
   3   1  -1 2365.21 266.319   7
   3  -1  -1 2066.93 331.657   7
   3   1  -1 2556.35 268.207   6
   3  -1  -1 2106.11 390.782   4
   3  -1   0 885078. 97035.3   1
   3   1   0 892065. 97036.0   1
   3  -1   0 963881. 97050.6   7
  -3   1   0 910683. 97036.4  12
  -3  -1   0 879766. 97035.5   9
   3   1   1 8327.78 918.991   1
   3  -1   1 8403.61 913.298   1
  -3   1  -1 8659.48 907.336  13
   3   1   1 7688.48 891.341   7
  -3  -1  -1 8890.00 932.769   9
  -3   1  -1 9002.31 904.999  12
   3   1   2 261103. 25803.5   1
   3  -1   2 244073. 25801.2   1
  -3   1  -2 252982. 25801.6  13
  -3  -1  -2 204879. 25820.2  13
  -3   1  -2 267006. 25805.2  10
  -3  -1  -2 261421. 25813.1   9
   3   1   2 209906. 25793.6   7
  -3  -1  -3 15742.4 1438.37  10
  -3  -1  -3 14608.6 1489.48   9
   3  -1   3 13948.5 1462.89   5
  -3  -1  -3 13370.2 1512.09  13
  -3   1  -3 15417.4 1451.14  13
  -3  -1  -3 9746.31 1436.63   8
  -3  -1  -4 4726.67 500.790  10
  -3  -1  -4 2729.33 632.904  13
   3  -1   4 4162.01 550.836   5
  -3   1  -4 4530.44 512.685  13
  -3  -1  -4 3733.40 623.633   9
  -3  -1  -5 1830.56 253.052  10
  -3  -1  -5 1427.52 426.043  13
   3  -1   5 1977.98 350.574   5
   3   1   5 1646.61 365.495   5
  -3   1  -5 2021.29 265.739  13
  -3  -1  -5 1785.48 419.035   9
  -3  -1  -6 3212.85 384.215  10
   3   1   6 2963.44 483.084   5
   3  -1   6 3326.56 460.093   5
  -3   1  -6 3278.02 386.488  13
  -3  -1  -6 2155.88 496.245  13
  -3  -1  -6 2456.74 497.799   9
  -3  -1  -7 1188.18 243.154  10
   3   1   7 1498.06 374.963   5
   3  -1   7 1149.27 376.982   5
  -3   1  -7 1408.00 233.210  13
  -3  -1  -7 1033.46 391.915  13
  -3  -1  -7 1769.11 448.572   9
  -3  -1  -8 28190.1 3332.88   9
  -3  -1  -8 32371.3 3294.36  10
  -3  -1  -8 25050.2 3324.37  13
  -3   1  -8 31359.7 3294.58  13
   3  -1   8 29942.3 3317.63   5
   3   1   8 31031.3 3322.00   5
  -3  -1  -9 17569.2 1871.02  10
  -3  -1  -9 16611.9 1924.35   9
  -3  -1  -9 13324.5 1900.65  13
  -3   1  -9 17897.3 1870.18  13
   3  -1   9 17790.2 1909.95   5
   3   1   9 17096.6 1912.05   5
  -3   1 -10 26335.9 2856.74  10
  -3  -1 -10 27116.3 2839.97  10
  -3  -1 -10 24195.2 2887.36   9
   3  -1  10 25658.3 2868.64   5
   3   1  10 27397.4 2875.08   5
  -3  -1 -10 21271.6 2864.85  13
  -3   1 -10 27371.4 2840.18  13
  -3   1 -11 673.301 298.837  10
  -3  -1 -11 813.701 256.263  10
   3  -1  11 998.768 399.258   5
   3   1  11 645.628 400.000   5
  -3   1 -11 862.632 233.889  13
  -3  -1 -11 819.603 347.933  13
  -3  -1 -11 637.081 432.160   9
  -3   1 -12 7453.85 912.601  10
  -3  -1 -12 7541.43 883.275  10
   3   1  12 9522.82 978.910   5
   3  -1  12 7030.85 944.893   5
  -3   1 -12 7697.44 878.045  13
  -3  -1 -12 6475.70 916.250  13
  -3  -1 -12 7126.01 971.273   9
   3   1  13 18914.5 1966.12   5
   3  -1  13 17903.7 1958.22   5
  -3   1 -13 17475.4 1926.64  10
  -3  -1 -13 16678.7 1906.52  10
  -3  -1 -13 16274.4 1963.66   9
  -3   1 -13 16239.2 1902.80  13
  -3  -1 -13 16892.8 1934.12  13
   3   1  14 14491.0 1416.18  28
  -3   1 -14 12583.1 1450.48  13
  -3  -1 -14 13235.4 1484.42  13
  -3   1 -14 13034.1 1479.06  10
  -3  -1 -14 12621.7 1455.85  10
  -3  -1 -14 13442.5 1525.69   9
  -3  -1 -14 10991.0 1411.96  50
   3  -1  14 13467.0 1516.70   5
   3   1  14 13927.5 1529.20   5
  -3   1 -14 12223.4 1406.94  56
  -3   1 -14 13517.8 1434.36  30
  -3  -1 -15 4078.03 485.273  41
  -3  -1 -15 3632.88 498.698  50
  -3  -1 -15 3697.58 492.867  19
  -3  -1 -15 3977.19 492.178  56
  -3   1 -15 3583.43 486.213  56
  -3  -1 -15 4645.30 679.517   9
  -3   1 -15 4123.52 529.200  30
   3   1  15 4485.40 697.717   5
   3  -1  15 4959.82 679.218   5
  -3  -1 -15 4087.22 494.123  29
   3   1  15 4620.12 501.587  28
  -3  -1 -15 4344.50 481.351  58
  -3  -1 -15 4107.03 489.249  55
  -3   1 -15 4143.27 483.381  51
  -3  -1 -15 4499.23 495.132  54
  -3  -1 -15 3804.80 585.050  13
  -3   1 -15 4529.27 560.013  13
  -3   1 -15 3547.13 599.106  10
  -3  -1 -15 3531.79 559.965  10
  -3  -1 -16 11043.3 1222.32  50
   3   1  16 10001.6 1211.24  45
  -3  -1 -16 11751.6 1212.11  41
  -3   1 -16 9719.02 1216.22  43
  -3  -1 -16 9536.95 1214.89  19
   3  -1  16 11163.3 1347.22   5
   3   1  16 11882.6 1360.16   5
  -3   1 -16 11257.4 1246.46  30
  -3  -1 -16 11099.9 1219.01  29
  -3  -1 -16 11846.3 1298.66  13
  -3   1 -16 10155.3 1264.17  13
   3   1  16 12805.2 1224.10  28
  -3  -1 -16 10487.2 1274.39  10
  -3  -1 -16 10361.8 1351.63   9
  -3   1 -16 11463.4 1305.22  10
  -3   1 -16 11811.2 1215.37  51
  -3  -1 -16 11283.9 1217.36  54
  -3  -1 -16 10921.6 1213.79  55
  -3  -1 -16 10410.8 1214.85  56
  -3   1 -16 11026.8 1214.20  56
  -3  -1 -17 344.681 223.769  50
   3   1  17 59.5335 191.444  45
  -3   1 -17 581.392 184.190  43
  -3  -1 -17 496.869 306.690  13
  -3   1 -17 482.131 280.419  13
  -3  -1 -17 548.754 188.769  41
  -3  -1 -17 314.567 195.949  19
  -3   1 -17 479.969 278.458  30
  -3  -1 -17 1696.64 291.632  10
  -3   1 -17 329.393 347.257  10
  -3  -1 -17 342.456 206.591  29
  -3   1 -17 377.817 196.063  56
  -3  -1 -17 244.985 446.758   9
   3   1  17 314.029 513.714   5
   3  -1  17-176.718 498.282   5
   3   1  17 515.343 208.548  28
  -3  -1 -17 433.548 201.888  55
  -3  -1 -17 144.960 200.111  54
  -3  -1 -17 374.210 202.851  56
  -3  -1 -18 5000.81 562.144  41
  -3   1 -18 4319.26 566.423  43
   3   1  18 3916.69 558.890  45
   3   1  18 5373.18 579.526  28
  -3   1 -18 4472.89 625.419  30
  -3   1 -18 4982.47 566.773  56
  -3  -1 -18 4912.78 570.090  56
  -3  -1 -18 5118.93 575.316  29
  -3  -1 -18 4998.63 566.208  55
   3  -1  18 4992.54 774.759   5
   3   1  18 4938.67 787.444   5
  -3   1 -18 3829.12 673.156  10
  -3  -1 -18 5029.07 581.016  50
  -3  -1 -18 4891.72 659.026  13
  -3   1 -18 4205.18 630.358  13
  -3  -1 -18 4435.73 567.558  19
  -3   1 -19 12721.4 1479.30  43
  -3  -1 -19 14504.0 1474.35  41
   3   1  19 11668.0 1469.48  45
  -3  -1 -19 14469.0 1482.00  19
   3   1  19 13095.6 1484.58  28
  -3   1 -19 11743.1 1509.64  30
  -3  -1 -19 13804.8 1479.14  56
  -3   1 -19 13701.4 1478.04  56
  -3  -1 -19 15508.7 1485.74  29
  -3  -1 -19 14246.5 1477.80  55
  -3  -1 -19 11999.5 1479.60  51
  -3  -1 -19 13823.5 1487.34  50
   3  -1  19 11499.0 1610.11   5
   3   1  19 12950.3 1622.98   5
  -3   1 -19 11376.1 1563.14  10
  -3   1 -19 12962.3 1537.60  13
  -3  -1 -19 14234.0 1553.10  13
  -3  -1 -20 69.2967 199.507  56
  -3   1 -20-144.671 203.044  56
  -3  -1 -20-5.36646 195.895  55
  -3  -1 -20 431.320 212.515  51
  -3  -1 -20 82.6859 183.203  41
  -3  -1 -20-157.065 195.029  19
  -3   1 -20-50.6601 190.036  43
  -3  -1 -20 64.5446 208.339  29
  -3  -1 -20 89.7657 218.834  50
   3   1  20-263.591 214.079  28
  -3   1 -20-71.6494 290.945  30
  -3   1 -21 591.824 297.388  30
  -3  -1 -21 683.072 212.977  55
  -3  -1 -21 797.453 232.746  51
  -3   1 -21 891.696 220.496  56
  -3  -1 -21 670.644 213.294  56
  -3  -1 -21 594.082 205.788  41
  -3  -1 -21 735.767 217.286  19
  -3  -1 -21 672.275 239.088  50
   3   1  21 1477.35 237.599  28
  -3   1 -21 754.607 210.422  43
  -3   1 -22 50.9146 172.904  43
  -3  -1 -22-67.5099 189.160  19
  -3  -1 -22-27.8560 177.613  51
  -3   1 -22-202.269 280.520  30
  -3  -1 -22-20.6444 182.843  56
  -3   1 -22-100.040 181.726  56
  -3  -1 -22-65.2484 175.853  41
   3   1  22 443.027 194.023  28
  -3  -1 -23-193.302 169.028  51
  -3  -1 -23 142.372 173.990  19
  -3   1 -23 244.745 178.647  56
  -3  -1 -23-9.30684 171.431  56
   3  -1  23 5.01673 215.192  45
   3   1  23 146.068 180.315  28
  -3   1 -23 164.267 150.553  18
  -3   1 -23-55.7151 156.356  43
  -3  -1 -24 977.666 175.728  51
  -3   1 -24 446.899 166.632  43
  -3  -1 -24 474.398 185.342  19
   3  -1  24 585.624 207.373  45
  -3   1 -24 827.684 163.571  18
  -3  -1 -24 699.767 177.616  56
  -3   1 -24 680.852 184.964  56
   3   1  24 572.002 185.091  28
  -3  -1 -25 598.947 139.549  51
   3  -1  25 98.5359 147.318  40
   3  -1  25 149.155 202.325   3
   3   1  25 417.685 204.376   3
  -3   1 -25-7.01855 127.614  43
   3  -1  25 300.874 170.619  45
   3   1  25-11.8960 144.684  28
  -3   1 -25 28.2399 142.872  56
  -3  -1 -25 170.804 137.484  56
  -3   1 -25 320.763 122.955  18
   3  -1  26 989.322 140.966  40
   3   1  26 693.848 201.044   3
   3  -1  26 482.778 198.241   3
   3   1  26 851.251 152.525  28
   3  -1  26 907.672 163.289  45
  -3   1 -26 866.663 135.263  18
  -3   1 -26 507.200 132.924  43
  -3  -1 -26 997.206 147.060  56
  -3   1 -26 321.887 147.889  56
   3  -1  27 110.149 90.5177  45
  -3   1 -27 8.74495 68.1596  18
   3  -1  27 203.310 97.0682  30
   3   1  27 33.4816 122.668   3
   3  -1  27-14.9587 127.127   3
  -3  -1 -27 53.9261 84.3526  56
  -3   2  27 740.339 145.221  28
  -3  -2  27 704.820 153.240  45
   3  -2 -27 1045.71 138.626  56
   3  -2 -26 725.637 149.097  56
   3  -2 -26 715.967 144.282  41
   3   2 -26 399.052 197.910  30
   3  -2 -26 486.865 120.166  51
   3  -2 -26 949.224 151.510  55
   3  -2 -26 765.906 138.205  19
   3  -2 -25 1670.22 280.328  51
   3  -2 -25 2394.43 299.189  55
   3  -2 -25 2302.41 292.646  41
   3  -2 -25 2278.87 297.813  56
   3  -2 -25 2756.34 293.337  19
   3  -2 -25 2969.89 306.750  50
   3   2 -25 1606.41 340.113  30
   3  -2 -24 5519.99 603.409  29
   3  -2 -24 6008.73 601.042  56
   3   2 -24 4665.56 588.510  56
   3  -2 -24 4121.25 588.163  51
   3  -2 -24 5634.44 599.910  55
   3  -2 -24 5666.01 594.951  19
   3   2 -24 3761.70 627.796  30
   3  -2 -24 5472.49 594.568  41
   3  -2 -24 5648.35 606.043  50
   3  -2 -23 82.9850 196.041  29
   3   2 -23 620.763 163.798  56
   3   2 -23 372.295 118.207  18
   3  -2 -23 431.940 192.883  56
   3  -2 -23 141.915 187.948  55
   3  -2 -23 361.802 195.605  54
   3  -2 -23 563.491 184.178  41
   3  -2 -23 314.333 175.000  19
   3   2 -23 338.068 249.965  30
   3   2 -23 5.50833 178.834  43
   3  -2 -23 280.478 201.055  50
   3  -2 -22-49.0381 203.936  29
   3   2 -22-114.473 177.522  43
   3  -2 -22 78.5263 155.825  22
   3  -2 -22 11.1405 182.363  19
   3   2 -22-156.366 123.894  18
   3  -2 -22-205.272 187.530  58
   3   2 -22-81.5622 166.085  56
   3  -2 -22-12.1151 198.753  54
   3  -2 -22-10.4526 196.385  55
   3  -2 -22 349.780 202.044  56
   3  -2 -22 83.4212 190.398  41
   3  -2 -21 18174.0 1960.19  29
   3   2 -21 19422.7 1956.20  36
   3  -2 -21 19498.8 1951.48  22
   3  -2 -21 16232.9 1953.79  19
   3  -2 -21 19217.7 1944.42  26
   3  -2 -21 20465.3 1958.23  58
   3  -2 -21 17971.4 1954.69  55
   3  -2 -21 19997.3 1962.76  54
   3  -2 -21 18338.2 1958.55  56
   3   2 -21 18649.1 1950.10  56
   3   2 -21 15242.4 1940.92  18
   3   2 -21 14571.8 1941.48  16
   3  -2 -21 18726.4 1955.36  41
   3   2 -21 16875.4 1956.91  43
   3   2 -20 14104.9 1781.59  16
   3   2 -20 15383.3 1779.33  18
   3  -2 -20 16340.8 1798.38  54
   3  -2 -20 14537.1 1795.28  29
   3   2 -20 15832.6 1794.12  43
   3  -2 -20 17020.7 1794.26  41
   3  -2 -20 17470.9 1789.70  22
   3   2 -20 16502.6 1793.02  36
  -3   2  20 16161.5 1797.91  28
   3   2 -20 16177.3 1786.78  56
   3  -2 -20 17118.7 1794.71  58
   3  -2 -20 15176.4 1794.64  56
   3  -2 -20 18112.1 1783.19  26
   3  -2 -20 18132.7 1785.47  27
   3   2 -19 2835.32 385.103  36
   3  -2 -19 2210.10 384.785  56
   3  -2 -19 2655.07 393.144  54
   3  -2 -19 2255.36 389.720  29
   3   2 -19 3364.82 363.601  56
   3  -2 -19 2855.10 384.460  58
   3   2 -19 3167.46 345.922  18
   3   2 -19 2415.05 350.488  16
   3   2 -19 2401.74 490.183  10
   3   2 -19 2630.43 352.453  37
   3  -2 -19 2862.59 384.509  41
   3  -2 -19 2304.39 360.094  22
   3   2 -19 2860.37 372.497  43
  -3   2  19 2484.36 385.014  28
   3  -2 -19 3085.56 349.356  26
   3  -2 -19 2850.95 354.403  27
   3   2 -19 3095.00 438.765  13
   3   2 -18 8817.36 938.306  43
   3   2 -18 8294.34 922.061  37
   3  -2 -18 7162.93 934.636  41
   3   2 -18 8692.85 933.608  36
   3   2 -18 7190.73 1018.85  10
   3   2 -18 8699.30 923.986  16
  -3   2  18 6801.43 934.194  17
   3   2 -18 7894.27 917.474  18
   3  -2 -18 7701.70 928.625  22
   3  -2 -18 6985.14 939.837  54
   3   2 -18 8119.55 985.864  13
  -3   2  18 8711.93 941.030  28
   3   2 -18 8825.18 926.250  56
   3  -2 -18 7200.25 933.269  58
   3  -2 -18 9023.42 924.582  47
   3  -2 -18 9014.58 925.287  27
   3  -2 -18 8740.71 921.759  26
   3  -2 -18 8795.60 924.150  61
   3   2 -17 19646.9 2254.43  10
   3  -2 -17 17458.1 2333.00   9
   3  -2 -17 16736.0 2176.99  22
   3   2 -17 22003.5 2177.13  37
   3   2 -17 20702.3 2181.67  36
   3  -2 -17 16734.3 2180.58  41
   3   2 -17 20042.3 2171.85  18
  -3   2  17 18815.0 2182.49  17
   3   2 -17 21892.9 2179.10  16
   3  -2 -17 20370.2 2175.97  47
   3   2 -17 22625.7 2207.07  30
   3  -2 -17 18682.4 2307.61  13
   3   2 -17 20383.4 2229.21  13
  -3   2  17 21128.8 2187.47  28
   3  -2 -17 19406.0 2175.41  27
   3  -2 -17 21098.6 2174.61  26
   3   2 -17 17010.9 2193.58   2
   3   2 -17 21035.6 2176.78  56
   3  -2 -17 18028.3 2181.43  58
   3  -2 -17 21391.5 2177.19  61
   3   2 -16 1003.62 181.638  37
   3   2 -16 823.421 180.945  56
   3  -2 -16 852.126 181.235  47
   3   2 -16 579.242 218.487  36
   3   2 -16 429.471 261.509  30
   3   2 -16 754.435 154.861  18
   3   2 -16 733.266 178.366  16
  -3   2  16 591.538 220.410  17
   3  -2 -16-31.5201 465.444  13
   3   2 -16 619.092 265.757  13
   3  -2 -16 644.271 177.947  61
   3   2 -16 260.965 342.937  10
   3   2 -16 987.594 240.957   2
  -3   2  16 731.142 215.328  28
   3  -2 -16 484.449 172.182  27
   3  -2 -16 579.275 169.310  26
   3  -2 -16 999.448 580.741   9
   3   2 -15 3683.57 569.967  10
   3  -2 -15 2892.29 777.082   9
   3   2 -15 4291.60 456.329  56
   3   2 -15 4420.19 459.670  37
   3  -2 -15 3555.91 452.305  26
   3  -2 -15 3077.21 450.936  27
  -3   2  15 2828.40 448.232  25
   3   2 -15 4033.79 471.708  36
   3   2 -15 4623.45 508.240  30
   3   2 -15 3903.51 445.576  18
  -3   2  15 4027.30 471.672  17
   3   2 -15 4146.22 454.789  16
   3  -2 -15 3207.25 688.745  13
   3   2 -15 4226.17 517.603  13
  -3   2  15 4137.54 475.571  28
   3   2 -15 3335.24 488.414   2
   3   2 -15 3900.43 460.258  52
   3  -2 -15 3798.24 456.529  47
   3  -2 -15 4153.35 455.599  61
   3   2 -14 3295.82 389.043  37
   3   2 -14 2758.64 394.827  36
   3   2 -14 3131.96 437.550  30
   3   2 -14 2607.61 390.661  31
   3   2 -14 3123.54 444.047  13
   3  -2 -14 3344.18 672.596  13
  -3   2  14 3578.94 408.097  28
  -3   2  14 2731.65 382.222  25
   3  -2 -14 3250.89 382.624  26
   3  -2 -14 3045.11 387.675  61
   3  -2 -14 2693.01 688.170   9
   3   2 -14 3305.12 501.458  10
  -3   2  14 3463.66 404.923  17
   3   2 -14 3732.94 390.642  16
   3   2 -14 3593.35 393.387  52
   3   2 -14 3236.65 386.307  56
   3   2 -13 17417.0 1932.62  46
   3  -2 -13 14092.3 2093.36   9
   3   2 -13 16708.5 1977.63  10
  -3   2  13 20583.6 1931.53  17
   3  -2 -13 12632.9 2066.32  13
   3   2 -13 17474.2 1962.10  13
   3  -2 -13 15506.0 1958.81   7
   3   2 -12 24460.2 2460.48  13
   3  -2 -12 17180.5 2581.06  13
   3  -2 -12 20568.4 2458.28   7
   3   2 -12 23990.6 2475.43  10
   3  -2 -12 21586.6 2593.48   9
   3   2 -11 29271.7 2894.46  13
   3  -2 -11 17499.7 2993.80  13
   3  -2 -11 25735.0 2893.20   7
   3   2 -11 26621.8 2902.14  10
   3  -2 -11 27600.8 3018.61   9
   3   2 -10 48.5682 172.864  13
   3  -2 -10 28.0416 569.203   9
   3  -2 -10-42.3759 199.588   7
   3  -2 -10 191.179 584.904  13
   3   2 -10 250.279 245.332  10
   3   2  -9 369.823 172.898  13
   3  -2  -9 390.112 551.890   9
   3  -2  -9-48.8174 190.384   7
   3   2  -9 311.294 233.262  10
   3  -2  -9 411.119 652.794  13
   3   2  -8 5761.35 667.656  13
   3  -2  -8 5637.54 675.540   7
   3   2  -8 6151.50 686.563  10
   3   2  -7 90425.2 9153.10  13
   3  -2  -7 62259.9 9233.08  13
   3  -2  -7 83736.2 9156.59   7
   3  -2  -7 94258.8 9200.74  11
   3   2  -7 81600.0 9152.74  10
   3   2  -6 556.424 186.510  13
   3  -2  -6 648.003 212.387   7
   3  -2  -6 250.420 631.952  13
   3  -2  -6 956.583 324.001  11
   3   2  -6 711.025 204.577  10
   3   2  -5 8739.48 935.244  13
   3  -2  -5 8326.54 946.761   7
   3  -2  -5 8285.84 1055.57   8
   3   2  -5 7837.00 929.265  10
   3  -2  -5 8473.58 997.629  11
   3   2  -4 1268.41 206.009  13
  -3   2   4 946.314 223.137  13
   3  -2  -4 1251.55 251.608   7
   3  -2  -4 693.973 463.227   8
   3   2  -4 1377.71 195.881  10
   3  -2  -4 887.276 335.800  11
   3   2  -3 95951.3 9576.23  13
  -3   2   3 96734.1 9581.80  13
   3  -2  -3 91098.5 9631.39   8
   3  -2  -3 93440.4 9584.30   7
   3   2  -3 80345.4 9562.23  10
   3  -2  -3 93931.3 9616.68  11
   3  -2  -2 70315.6 7101.44   4
   3   2  -2 71206.0 7072.21  13
  -3   2   2 68784.3 7077.41  13
   3  -2  -2 64478.8 7134.77   8
   3  -2  -2 68230.2 7082.93   7
   3   2  -2 58304.8 7061.78  12
   3  -2  -2 66510.6 7111.04  11
   3  -2  -1 171.655 214.957   7
   3  -2  -1 515.518 329.532   4
   3   2  -1 199.254 91.7228  12
   3   2  -1 272.655 134.240  13
  -3   2   1 188.902 160.311  13
   3  -2  -1-93.9928 443.808   8
  -3  -2   1 347.489 224.531   9
   3  -2   0 52016.8 4210.36   4
  -3   2   0 60460.9 4170.26  12
  -3  -2   0 58935.4 4182.11   9
  -3  -2   0 46163.1 4165.94  11
   3  -2   0 58081.4 4191.78   7
   3   2   0 62598.7 4168.57  13
  -3   2   0 58801.0 4175.59  13
   3  -2   1 59911.1 6662.54   7
  -3   2  -1 60775.0 6647.51  13
   3   2   1 62887.8 6641.53  13
  -3   2  -1 62845.7 6643.69  12
  -3  -2  -1 66033.0 6663.09   9
  -3  -2  -1 57457.6 6639.92  11
   3   2   2 3123.96 410.849   1
   3  -2   2 2908.60 483.060   7
  -3  -2  -2 2994.56 536.850   9
  -3   2  -2 3253.50 436.193  13
  -3  -2  -2 4201.71 412.178  11
  -3   2  -2 3418.80 419.915  12
  -3   2  -3 26176.1 2819.90  13
   3   2   3 26059.5 2804.58   1
  -3   2  -3 27881.0 2814.68  12
  -3  -2  -3 26693.2 2855.98   9
  -3  -2  -4 2470.07 342.559   8
  -3  -2  -4 2654.01 493.389   9
  -3   2  -4 2413.87 319.334  13
   3   2   4 2212.94 320.008   1
   3  -2   4 1828.33 303.914   1
  -3  -2  -4 1463.94 601.703  13
  -3  -2  -5 2947.69 558.292   9
  -3   2  -5 2574.19 370.417  13
   3  -2   5 2423.55 363.859   1
   3   2   5 2617.53 384.759   1
  -3  -2  -5 1988.05 656.481  13
  -3   2  -5 3401.90 387.678  10
  -3  -2  -6 6146.54 1139.06  13
  -3   2  -6 9349.18 991.085  10
  -3  -2  -6 8248.95 1086.56   9
  -3   2  -6 8678.06 983.983  13
  -3  -2  -7 2873.63 743.252  13
  -3   2  -7 5153.05 577.496  10
  -3   2  -7 4351.59 557.885  13
  -3  -2  -7 4671.33 712.556   9
   3  -2   8 750.424 300.215   5
  -3  -2  -8 1018.64 537.792  13
  -3   2  -8 929.734 264.066  10
  -3   2  -8 1290.47 245.976  13
  -3  -2  -8 984.654 478.856   9
   3   2   9 7387.20 954.953   5
  -3   2  -9 9186.67 947.990  10
  -3  -2  -9 6500.73 1040.41  13
  -3   2  -9 8311.05 927.977  13
  -3  -2  -9 7224.87 1034.14   9
   3   2  10 1995.39 439.442   5
   3  -2  10 2300.54 429.512   5
  -3   2 -10 2500.11 398.930  10
  -3   2 -10 2667.32 369.695  13
  -3  -2 -10 1258.63 511.827  13
  -3  -2 -10 3690.77 565.381   9
  -3   2 -11 12440.4 1375.99  10
  -3  -2 -11 11510.0 1432.92   9
  -3  -2 -11 9339.29 1419.28  13
  -3   2 -11 12500.0 1355.82  13
   3   2  11 12471.0 1398.24   5
   3  -2  11 12127.9 1377.19   5
  -3  -2 -12 6664.83 900.427  13
  -3   2 -12 6786.79 802.035  13
   3  -2  12 6620.84 843.571   5
   3   2  12 6565.64 867.316   5
  -3   2 -12 5730.16 818.875  10
  -3   2 -12 6581.78 751.007  43
  -3   2 -12 7640.12 755.109  42
  -3   2 -12 5348.71 776.830  30
  -3  -2 -12 5415.62 924.802   9
   3   2  12 6361.82 759.488  28
  -3   2 -12 6636.05 743.286  18
  -3   2 -12 7787.70 754.144  16
   3   2  12 5969.31 752.266  17
  -3   2 -13 269.409 140.780  18
  -3   2 -13 48.8352 153.009  16
   3   2  13 207.581 182.505  17
  -3  -2 -13-847.813 479.442   9
   3  -2  13-85.5603 339.631   5
   3   2  13 113.063 369.016   5
   3   2  13-6.12973 183.142  28
  -3   2 -13 324.026 288.342  10
  -3   2 -13-175.420 238.922  30
  -3   2 -13 77.0490 158.649  43
  -3   2 -13 62.8929 157.509  42
  -3   2 -13 154.617 225.951  13
  -3  -2 -13 201.998 386.966  13
   3   2  14 30397.1 3204.73  28
  -3  -2 -14 27664.0 3288.93  13
  -3   2 -14 28508.8 3242.97  13
  -3   2 -14 28371.8 3260.88  10
  -3  -2 -14 28145.9 3306.69   9
   3   2  14 24144.0 3196.83  17
  -3   2 -14 30641.6 3196.16  18
  -3   2 -14 31444.5 3199.58  16
   3   2  14 26281.4 3273.88   5
  -3   2 -14 31851.0 3202.11  43
  -3   2 -14 36556.5 3205.43  42
  -3   2 -14 31191.7 3219.10  30
  -3  -2 -14 24603.9 3195.65  54
  -3   2 -15 2830.00 423.919  30
  -3  -2 -15 2140.94 602.581   9
   3   2  15 2622.22 568.942   5
  -3  -2 -15 2665.24 374.592  29
  -3  -2 -15 2593.35 527.668  13
  -3   2 -15 2867.88 435.997  13
  -3   2 -15 3171.71 487.499  10
   3   2  15 2901.08 379.334  28
  -3  -2 -15 2413.05 365.108  56
  -3  -2 -15 2381.23 360.221  54
  -3   2 -15 2896.63 350.974  18
  -3   2 -15 2505.96 366.513  43
  -3   2 -15 3035.66 358.104  42
  -3  -2 -16 1505.32 285.755  29
   3   2  16 1228.44 479.137   5
  -3   2 -16 1266.73 267.772  43
  -3   2 -16 1719.10 251.550  42
  -3  -2 -16 1539.01 274.672  56
  -3  -2 -16 1438.48 259.189  55
  -3  -2 -16 1496.08 264.189  54
  -3   2 -16 1867.88 397.140  10
  -3  -2 -16 2118.83 541.203   9
  -3   2 -16 1518.65 244.192  18
  -3  -2 -16 1388.62 412.967  13
  -3   2 -16 1610.26 335.435  13
  -3   2 -16 1317.12 332.276  30
  -3   2 -17 3609.64 480.335  43
  -3   2 -17 3499.03 461.362  42
  -3  -2 -17 4762.10 463.880  41
  -3   2 -17 4012.03 462.124  18
  -3  -2 -17 4647.95 727.343   9
  -3   2 -17 2608.08 525.786  30
  -3  -2 -17 4008.35 482.234  29
  -3  -2 -17 3724.87 470.406  55
  -3  -2 -17 4184.98 475.617  54
  -3  -2 -17 3557.16 491.591  50
  -3   2 -17 3301.95 532.585  13
  -3  -2 -17 3676.99 594.119  13
  -3  -2 -17 3915.01 478.365  56
  -3   2 -17 2954.53 575.733  10
   3   2  17 2740.03 633.868   5
  -3  -2 -18 20456.1 2093.94  13
  -3   2 -18 16251.9 2053.12  13
  -3  -2 -18 18089.7 2008.75  50
  -3   2 -18 17628.1 2004.67  43
  -3  -2 -18 18953.6 1994.26  41
  -3   2 -18 18477.7 1997.55  18
  -3  -2 -18 16582.8 2002.42  19
  -3  -2 -18 18604.1 2005.28  29
  -3  -2 -18 19028.9 2002.70  56
  -3   2 -18 14359.6 2071.96  10
  -3  -2 -18 15067.2 2118.49   9
  -3  -2 -18 19296.5 2001.26  54
  -3  -2 -18 19098.2 1998.57  55
  -3  -2 -19 4221.49 526.787  29
  -3  -2 -19 4650.68 520.344  55
  -3  -2 -19 4467.57 518.619  54
  -3  -2 -19 4065.71 533.302  50
  -3   2 -19 4630.40 512.742  18
  -3  -2 -19 3830.04 525.496  19
  -3   2 -19 4071.53 521.763  43
  -3  -2 -19 3981.92 506.502  41
  -3  -2 -19 4560.56 524.480  56
  -3  -2 -20 1461.04 260.411  29
  -3  -2 -20 1826.46 248.781  55
   3   2  20 1316.58 278.471  28
  -3  -2 -20 1170.26 272.214  50
  -3   2 -20 1487.92 236.411  18
  -3  -2 -20 1326.94 232.555  41
  -3  -2 -20 1456.73 261.511  19
  -3   2 -20 1272.92 250.727  43
  -3  -2 -20 1547.65 258.049  56
  -3  -2 -21 4612.83 517.044  55
  -3  -2 -21 4472.12 524.678  29
  -3   2 -21 4386.97 513.040  18
  -3  -2 -21 4739.08 537.456  50
   3   2  21 4238.41 533.865  28
  -3  -2 -21 3910.81 507.548  41
  -3   2 -21 4074.77 522.923  43
  -3  -2 -21 4556.46 527.667  19
  -3  -2 -21 4512.10 524.187  56
  -3  -2 -22 265.063 192.073  51
  -3  -2 -22 438.038 160.364  55
  -3   2 -22 619.028 153.858  18
   3  -2  22 183.548 197.687   3
   3   2  22 265.291 218.639   3
  -3  -2 -22 382.701 195.082  50
  -3  -2 -22 344.422 174.530  19
  -3  -2 -22 621.531 172.566  56
  -3   2 -22 144.834 166.118  43
   3   2  22 583.024 194.754  28
   3   2  23 840.234 196.288  28
   3  -2  23 653.445 210.431  45
  -3  -2 -23 972.022 173.856  56
  -3   2 -23 563.090 168.681  43
  -3  -2 -23 687.347 181.026  19
  -3  -2 -23 928.025 189.571  51
  -3   2 -23 713.457 155.813  18
   3   2  23 640.358 206.012   3
   3  -2  23 634.896 198.908   3
   3   2  24 1426.34 250.271  28
   3  -2  24 1326.44 253.068  45
  -3  -2 -24 2212.54 241.878  51
   3   2  24 1625.66 250.142   3
  -3   2 -24 1288.97 233.840  43
  -3  -2 -24 2142.29 234.265  56
  -3  -2 -24 1591.86 241.605  19
  -3   2 -24 1871.24 226.098  18
   3   2  25 138.227 123.095  28
  -3  -2 -25-87.4478 105.880  56
   3  -2  25 170.628 100.224  38
  -3   2 -25-9.01172 87.2409  18
  -3   2 -25 193.711 102.879  43
  -3  -2 -25 281.831 112.769  51
   3   2  26 1967.76 254.956  28
  -3   2 -26 1397.80 242.806  43
   3   3 -25 303.056 100.687  43
   3  -3 -25 218.161 98.2869  51
   3  -3 -25 677.277 109.100  55
  -3   3  25 534.053 106.936  28
   3   3 -25 803.370 113.505  23
   3  -3 -25 688.396 108.636  19
   3  -3 -25 656.433 112.762  56
   3   3 -24 1796.77 346.355  30
   3  -3 -24 3672.60 323.656  19
  -3   3  24 2172.61 320.438  28
   3  -3 -24 3273.56 323.435  56
   3   3 -24 1870.35 315.262  43
   3  -3 -24 3164.03 314.089  41
   3   3 -24 2427.50 312.407  63
   3  -3 -24 3431.45 323.024  55
   3  -3 -24 1849.19 316.327  51
   3  -3 -24 3130.09 328.288  29
  -3   3  23 1101.50 210.280  28
   3  -3 -23 1459.54 213.818  55
   3  -3 -23 1256.83 213.639  54
   3  -3 -23 1662.00 217.657  56
   3  -3 -23 1577.77 204.039  41
   3  -3 -23 1551.68 212.658  19
   3   3 -23 1092.98 205.374  43
   3  -3 -23 1475.31 222.502  29
   3   3 -23 1284.28 255.940  30
   3  -3 -22 930.811 187.637  29
  -3   3  22 411.663 161.267  28
   3  -3 -22 387.354 170.351  19
   3   3 -22 467.678 150.019  43
   3   3 -22 342.100 137.013  42
   3  -3 -22 569.040 137.621  22
   3   3 -22 468.229 222.688  30
   3  -3 -22 838.249 167.053  41
   3  -3 -22 488.489 171.021  55
   3  -3 -22 505.164 174.778  54
   3  -3 -22 626.077 177.354  56
   3  -3 -22 532.051 155.161  58
   3  -3 -21 10403.0 1054.73  54
   3  -3 -21 10061.6 1049.12  55
   3  -3 -21 10508.3 1043.54  22
   3   3 -21 6883.38 1068.00  30
   3  -3 -21 9285.16 1054.13  29
  -3   3  21 8754.86 1048.76  28
   3  -3 -21 7688.91 1052.94  50
   3  -3 -21 9380.80 1052.10  56
   3  -3 -21 10326.4 1048.07  58
   3   3 -21 8669.38 1046.01  43
   3  -3 -21 10660.0 1047.94  41
   3   3 -21 9139.05 1044.53  42
   3   3 -20 1356.29 338.114  30
   3  -3 -20 2121.44 307.122  56
   3  -3 -20 1931.79 308.424  54
   3  -3 -20 2372.58 296.664  41
   3  -3 -20 2281.52 273.250  22
   3   3 -20 1813.74 278.288  43
   3   3 -20 1987.49 283.092  42
   3  -3 -20 1986.85 290.342  58
   3  -3 -20 1806.40 308.107  29
   3  -3 -20 2088.48 259.346  27
  -3   3  20 1740.13 286.773  28
   3   3 -20 1777.13 275.839  16
   3   3 -19 2544.09 353.852  16
   3  -3 -19 2648.79 380.871  54
   3  -3 -19 3048.83 369.495  58
   3   3 -19 2467.25 359.137  43
   3   3 -19 3299.59 369.912  42
   3  -3 -19 2767.86 352.399  22
   3  -3 -19 2952.60 369.196  41
   3   3 -19 2003.72 410.410  30
   3  -3 -19 2826.29 339.303  27
  -3   3  19 2580.45 366.581  28
   3  -3 -18 352.015 202.782  58
   3   3 -18 902.501 197.731  42
   3   3 -18 408.885 184.262  43
   3  -3 -18 623.643 186.726  22
  -3   3  18 524.970 231.652  17
   3   3 -18 854.761 190.474  16
   3  -3 -18 806.944 212.506  41
   3  -3 -18 742.141 162.541  27
  -3   3  18 283.208 191.965  28
   3   3 -18 436.069 266.468  30
  -3   3  17 5.84451 216.014  17
   3   3 -17 67.9122 159.979  16
   3  -3 -17-6.09385 189.718  58
   3  -3 -17-138.520 207.936  41
   3   3 -17 315.074 189.614  37
   3   3 -17-29.1871 171.650  43
  -3   3  17 49.2414 183.071  28
   3  -3 -17-153.740 155.144  27
   3   3 -17-162.768 265.162  30
   3  -3 -16 6683.74 770.564  27
   3   3 -16 7759.95 838.552  13
   3  -3 -16 5394.44 979.466  13
  -3   3  16 7367.49 792.209  17
   3   3 -16 8128.05 783.885  16
  -3   3  16 5530.12 779.074  53
   3   3 -16 6291.26 779.335  43
   3  -3 -16 4891.60 1027.99   9
   3   3 -16 7641.29 785.665  37
  -3   3  16 6612.58 784.361  28
   3   3 -16 6884.30 811.968  30
   3   3 -15 51.9662 237.767  30
  -3   3  15 215.696 172.893  53
  -3   3  15 72.1808 186.630  28
   3  -3 -15 247.466 161.800  47
   3   3 -15 171.180 170.820  43
   3  -3 -15 343.417 606.669   9
  -3   3  15 200.675 139.829  25
   3   3 -15 346.609 172.420  16
  -3   3  15 191.110 203.773  17
   3   3 -15 540.634 195.748  37
   3   3 -15 556.360 239.961  13
   3  -3 -15 160.749 544.048  13
  -3   3  14 3894.25 475.227  25
   3   3 -14 4043.13 534.688  13
   3  -3 -14 2534.42 799.742  13
   3   3 -14 4045.62 492.196  37
   3  -3 -14 3070.90 847.293   9
   3   3 -14 3432.58 480.324  43
  -3   3  14 4213.74 495.677  17
   3   3 -14 4932.96 495.738  16
  -3   3  14 4229.94 486.020  53
  -3   3  14 4410.59 489.133  28
   3   3 -14 2917.89 520.406  30
   3   3 -13 1468.64 235.881  16
  -3   3  13 1366.97 241.525  53
   3   3 -13 1174.08 293.008  30
  -3   3  13 1641.63 242.347  28
   3  -3 -13 1232.36 692.010  13
   3   3 -13 1829.56 261.473  37
   3  -3 -13 1487.97 679.695   9
   3   3 -13 1462.49 241.242  43
   3   3 -13 1978.34 304.678  13
  -3   3  13 1310.54 227.761  25
  -3   3  12 34.8779 109.004  34
   3   3 -12 235.490 169.787  16
  -3   3  12 23.1025 153.944  53
   3   3 -12 150.937 182.596  52
   3   3 -12 14.6882 215.868  30
  -3   3  12-41.4618 162.628  28
  -3   3  12-43.9733 133.698  25
   3   3 -12 264.077 205.305  13
   3   3 -12 64.0912 171.147  37
   3  -3 -12 75.2698 586.361   9
   3   3 -12 69.2730 136.880  43
   3  -3 -12 1077.41 642.091  13
  -3   3  11 1346.77 205.490  34
   3   3 -11 1960.01 241.740  16
   3   3 -11 1191.87 235.791  46
   3   3 -11 1820.34 250.485  52
  -3   3  11 1501.54 225.199  25
   3   3 -11 1486.57 277.498  13
   3   3 -11 1828.37 252.117  37
   3  -3 -11 2105.90 680.708   9
   3   3 -11 1152.93 262.469  30
   3   3 -11 1263.07 217.199  43
   3  -3 -11 637.917 708.990  13
   3   3 -10 1260.76 216.742  46
   3   3 -10 1203.59 234.057  52
   3   3 -10 1245.16 200.543  43
  -3   3  10 1426.60 196.586  25
   3   3 -10 1358.80 221.510  37
  -3   3  10 1276.73 186.589  34
   3  -3 -10 407.279 712.347  13
   3   3 -10 901.995 259.400  13
   3  -3 -10 1083.95 690.791   9
  -3   3   9 111.935 92.7500  34
  -3   3   9 183.402 120.966  25
   3  -3  -9-456.571 603.782   9
   3  -3  -9 230.101 718.260  13
   3   3  -9-5.15163 139.057  16
   3   3  -9 379.403 196.089  13
  -3   3   8 1351.38 196.875  25
   3  -3  -8 1302.07 642.447   9
   3  -3  -8 496.462 698.403  13
   3   3  -8 1189.94 209.293  16
   3   3  -8 1406.14 254.951  13
   3  -3  -7 3611.98 925.478   9
   3   3  -7 7530.83 692.908  13
   3  -3  -7 3081.60 1004.01  13
   3   3  -7 4899.46 661.865  12
   3  -3  -7 7160.90 776.006  11
   3   3  -6 1279.77 220.612  13
   3   3  -6 804.981 175.427  12
   3  -3  -6 1223.51 339.930  11
   3   3  -5 8884.26 894.531  13
   3   3  -5 6839.61 867.041  12
   3  -3  -5 9277.85 974.872  11
   3  -3  -4 1479.68 534.829   8
   3   3  -4 1841.89 268.544  13
   3   3  -4 1637.61 231.209  12
   3  -3  -4 1543.87 388.224  11
   3  -3  -3 27575.3 3118.56   8
   3   3  -3 31242.4 3026.79  13
   3   3  -3 25240.9 3003.38  12
   3  -3  -3 31524.1 3091.19  11
   3  -3  -2 1042.73 486.625   8
   3  -3  -2 331.336 322.482  11
   3   3  -2 706.115 185.096  13
   3  -3  -1 329.080 527.866   8
   3  -3  -1 542.611 328.504  11
   3   3  -1 658.265 176.908  13
   3  -3  -1 561.403 332.039   4
   3  -3   0 4030.66 810.831   8
   3   3   0 5917.81 630.097  13
   3  -3   0 4470.70 712.115   4
   3  -3   1 29164.4 3614.05   8
   3  -3   1 33870.8 3556.93   4
   3  -3   2 219.959 379.588   4
  -3  -3  -2 549.405 541.506  13
  -3   3  -2 481.334 167.331  12
   3  -3   3 1582.17 436.875   4
  -3  -3  -3 1122.97 583.542  13
  -3   3  -3 1511.03 244.316  12
  -3  -3  -4 7232.50 1092.09  13
  -3   3  -4 7354.51 845.287  12
  -3   3  -5 27717.2 2832.55  12
  -3  -3  -5 19077.5 2949.30  13
  -3   3  -6 9758.42 1118.12  15
  -3   3  -6 10716.6 1127.84  25
  -3  -3  -6 6963.45 1341.66  13
  -3   3  -6 8613.50 1144.82  12
  -3   3  -6 11712.1 1133.13  42
  -3  -3  -7 1287.35 481.434   9
  -3   3  -7 1955.59 298.448  12
  -3  -3  -7 1626.27 636.976  13
  -3   3  -7 1936.65 252.748  15
  -3   3  -7 2331.02 270.603  16
  -3   3  -7 1652.79 259.197  43
   3  -3   7 1885.75 391.049   7
  -3  -3  -8 5648.15 923.066   9
   3  -3   8 4209.69 850.751   7
  -3   3  -8 7064.58 767.437  43
  -3   3  -8 6764.83 799.576  12
  -3  -3  -8 4816.56 1011.29  13
  -3   3  -8 7782.16 773.348  16
   3   3   9 4717.32 548.029  28
  -3   3  -9 4825.83 552.292  42
  -3   3  -9 4235.22 546.345  43
   3   3   9 4871.62 535.541  53
   3   3   9 4878.88 550.677  17
  -3   3  -9 5146.01 549.692  16
  -3   3  -9 3773.07 576.322  12
  -3  -3  -9 4273.91 843.747  13
  -3  -3  -9 3288.67 720.845   9
   3   3  10 2041.26 268.964  28
  -3   3 -10 1709.69 262.015  43
  -3   3 -10 1803.25 263.755  42
   3   3  10 1517.96 238.838  53
   3   3  10 2156.84 275.217  17
  -3   3 -10 1689.99 244.772  18
  -3  -3 -10 766.435 506.164   9
  -3   3 -10 1377.13 287.191  30
  -3   3 -10 1291.35 293.732  12
  -3  -3 -10 2023.04 594.357  13
   3   3  11 830.426 207.888  28
  -3   3 -11 675.714 217.711  42
  -3   3 -11 998.333 202.573  43
   3   3  11 528.451 167.997  53
   3   3  11 1077.42 216.778  17
  -3   3 -11 902.288 177.723  18
  -3   3 -11 762.309 209.111  16
  -3  -3 -11 1249.41 515.381   9
  -3   3 -11 544.222 241.591  30
  -3   3 -11 861.346 247.996  12
  -3  -3 -12 4369.44 750.902  13
   3   3  12 4502.98 534.723  28
  -3   3 -12 4587.69 523.401  43
  -3   3 -12 4986.95 543.122  42
   3   3  12 3875.42 513.196  53
  -3  -3 -12 3853.99 732.631   9
  -3   3 -12 4395.62 568.438  12
   3   3  12 4468.53 534.665  17
  -3   3 -12 4777.81 519.201  18
  -3   3 -12 4682.64 526.782  16
  -3   3 -12 3256.60 551.313  30
  -3   3 -13 515.761 216.718  42
  -3   3 -13 148.154 175.871  43
  -3   3 -13 42.2385 242.675  30
  -3  -3 -13 862.232 436.460   9
   3   3  13 183.986 194.962  28
  -3  -3 -13-306.682 432.713  13
   3   3  13 108.619 203.048  17
  -3   3 -13 199.001 160.428  18
  -3   3 -13-78.4864 169.248  16
  -3   3 -14 301.682 208.683  42
  -3   3 -14 145.167 182.549  43
   3   3  14 532.086 218.698  28
  -3   3 -14 279.972 248.252  30
  -3  -3 -14 610.560 473.517   9
  -3  -3 -14 765.000 419.275  13
   3   3  14 397.125 224.524  17
  -3   3 -14 447.093 164.638  18
  -3  -3 -15-56.8576 188.736  54
  -3  -3 -15-22.4478 197.428  56
  -3   3 -15 162.246 203.047  42
  -3   3 -15 57.0120 176.821  43
   3   3  15-143.711 204.527  28
  -3   3 -15 151.928 260.286  30
  -3   3 -15 141.795 161.341  18
   3   3  15 152.456 216.154  17
  -3   3 -16 598.963 169.132  18
   3   3  16 223.717 208.338  28
  -3   3 -16 491.657 192.449  42
  -3   3 -16 478.027 201.845  43
  -3  -3 -16 542.241 199.050  56
  -3  -3 -16 655.142 195.614  54
  -3  -3 -16 364.429 213.828  29
  -3   3 -16 348.512 258.677  30
  -3   3 -17 2027.09 290.223  18
   3   3  17 2104.78 321.704  28
  -3   3 -17 2110.30 306.409  42
  -3  -3 -17 2247.57 328.347  50
  -3  -3 -17 2193.96 298.567  54
  -3  -3 -17 2386.54 307.846  56
  -3   3 -17 1585.44 362.259  30
  -3  -3 -17 1864.05 311.201  29
  -3  -3 -18 294.037 186.648  29
  -3   3 -18 447.130 154.338  18
  -3   3 -18 196.312 187.491  63
  -3   3 -18 228.598 170.000  42
   3   3  18 257.661 195.131  28
  -3   3 -18 410.252 258.708  30
  -3  -3 -18 504.967 164.839  54
  -3  -3 -18 147.977 182.816  56
  -3  -3 -18 136.794 203.247  50
  -3  -3 -19 162.346 175.417  29
  -3   3 -19 425.235 167.868  63
  -3  -3 -19 94.4504 169.096  56
  -3  -3 -19 15.8122 177.652  19
   3   3  19 301.746 193.430  28
  -3  -3 -19 290.781 191.000  50
  -3  -3 -20 4.27244 154.983  29
  -3   3 -20 78.4724 151.186  23
  -3  -3 -20 32.8282 165.655  19
  -3  -3 -20-88.5246 146.021  56
  -3   3 -20 359.379 140.120  63
   3   3  20 267.439 176.343  28
  -3  -3 -20 34.5583 170.511  50
  -3  -3 -21 8.70934 151.166  51
  -3  -3 -21 210.601 158.759  50
  -3  -3 -21 52.1160 129.026  56
   3   3  21 32.0975 157.897  28
   3  -3  21-175.481 183.142  45
  -3   3 -21 130.251 106.278  15
  -3  -3 -21 187.024 139.747  29
  -3  -3 -21-19.9548 146.189  19
  -3   3 -21-242.656 134.249  23
  -3   3 -21 168.989 139.595  25
  -3   3 -22 372.146 105.985  15
  -3  -3 -22 431.267 150.809  51
  -3  -3 -22 356.496 117.764  56
   3  -3  22 295.893 169.412  45
  -3  -3 -22 418.341 144.293  50
   3   3  22 395.718 151.201  28
  -3   3 -22 223.176 130.959  25
  -3  -3 -22 582.410 139.289  19
  -3   3 -22 656.489 124.134  23
  -3   3 -23 504.022 112.275  25
  -3  -3 -23 330.607 113.525  19
   3  -3  23 37.8757 136.730  45
  -3   3 -23 401.354 81.9144  15
   3   3  23 208.360 121.383  28
   3  -3  24-62.6923 91.8425  45
  -3   3 -24 10.7407 66.3654  25
  -3  -3 -24 26.3749 71.9066  19
   3   3  24 23.1502 82.5612  28
  -3   3 -24-4.00572 73.8495  43
   3  -3  24 119.138 84.5393  38
   3  -3  24 122.266 99.2134  40
   3  -4 -22 1008.29 133.975  56
   3  -4 -22 960.021 137.594  29
   3   4 -22 901.509 137.941  63
   3   4 -22 776.957 134.113  25
   3   4 -22 1012.30 141.520  23
   3  -4 -22 960.302 142.468  50
   3  -4 -21 115.507 96.2304  55
   3  -4 -21-29.2071 104.699  54
   3  -4 -21 38.8946 107.133  56
   3   4 -21 219.182 110.895  23
   3  -4 -21 182.477 113.166  29
   3   4 -21-11.6295 114.628  63
   3  -4 -21 88.5010 121.478  50
   3   4 -21-164.078 100.815  25
   3  -4 -20 473.861 151.035  29
   3  -4 -20 583.039 111.870  22
   3  -4 -20 694.525 141.700  55
   3  -4 -20 634.105 147.289  56
   3  -4 -20 726.848 148.706  54
   3  -4 -20 825.509 123.753  58
   3  -4 -20 663.899 164.285  50
   3   4 -20 430.904 140.084  42
   3   4 -20 365.675 104.517  43
   3   4 -20 531.735 145.870  25
   3  -4 -19 1422.05 214.460  56
   3  -4 -19 1229.42 211.436  54
   3  -4 -19 1417.18 180.061  22
   3  -4 -19 1493.74 191.978  58
   3   4 -19 1414.54 208.795  42
   3   4 -19 861.682 171.441  43
   3  -4 -19 1129.97 214.207  29
   3   4 -19 1175.14 201.365  25
   3   4 -18 947.773 193.565  42
   3   4 -18 391.554 141.710  43
   3  -4 -18 825.449 155.865  22
   3   4 -18 862.406 171.661  16
  -3   4  18 843.514 200.667  17
   3  -4 -18 1126.74 172.312  41
   3   4 -18 817.513 183.813  25
   3  -4 -18 1020.94 173.538  58
   3  -4 -18 436.638 189.722  54
   3   4 -17 5660.92 569.587  42
   3  -4 -17 5354.53 550.649  41
   3   4 -17 3930.82 538.413  43
   3   4 -17 4682.30 562.041  25
   3  -4 -17 4743.77 546.963  22
  -3   4  17 4645.40 563.955  17
   3   4 -17 4749.84 555.164  16
   3  -4 -17 4985.54 554.014  58
   3   4 -16-149.784 179.988  42
   3   4 -16 3.78125 120.359  43
   3   4 -16 120.406 173.566  23
   3  -4 -16-77.4320 165.506  41
   3  -4 -16 33.2764 162.151  58
   3   4 -16 388.158 164.786  25
  -3   4  16-64.7191 193.191  17
   3   4 -16 88.6562 150.982  16
  -3   4  15 5042.68 566.939  53
   3   4 -15 5857.86 578.858  25
  -3   4  15 3976.97 558.236  25
   3   4 -15 5343.13 587.699  42
   3   4 -15 5002.30 576.394  16
  -3   4  15 5920.33 582.848  17
   3   4 -15 4119.41 551.437  43
  -3   4  14 14371.6 1517.16  53
   3   4 -14 15614.5 1530.38  42
   3   4 -14 11621.4 1503.93  43
   3   4 -14 16415.3 1527.29  25
  -3   4  14 13506.0 1511.53  25
   3   4 -13 22898.0 2395.47  25
  -3   4  13 21920.2 2387.32  53
  -3   4  13 21057.2 2383.16  25
  -3   4  12 8801.55 1003.78  25
  -3   4  12 9270.16 1009.57  53
   3   4 -12 9048.13 1010.42  23
   3   4 -12 9462.35 1015.38  25
   3   4 -12 8528.27 1010.84  16
  -3   4  11 5554.17 665.066  25
   3   4 -11 4883.30 674.339  23
  -3   4  11 6626.88 676.765  53
   3   4 -11 5472.83 675.887  16
   3   4 -11 6733.85 679.203  25
   3   4 -10 1360.91 297.618  13
   3   4 -10 1700.85 273.368  23
  -3   4  10 1864.58 240.626  25
   3   4 -10 1776.35 267.849  25
   3   4 -10 1712.31 258.489  16
  -3   4  10 1373.59 223.043  34
   3   4 -10 1496.30 271.525  37
   3   4  -9 517.752 207.965  13
   3   4  -9 231.389 185.943  23
  -3   4   9 371.076 140.482  25
   3   4  -9 192.987 171.969  25
   3   4  -9 580.476 181.594  16
   3  -4  -9 482.075 733.129  13
  -3   4   9 364.635 122.474  34
   3   4  -9 230.991 190.827  37
   3   4  -8 183.624 188.672  13
   3   4  -8 189.087 176.942  23
  -3   4   8 205.394 133.903  25
   3   4  -8-40.8728 167.143  25
   3   4  -8-29.6230 157.636  16
  -3   4   8 9.76725 112.103  34
   3   4  -8 27.4665 184.516  37
   3   4  -7 277.238 212.520  13
   3   4  -7 623.366 188.091  23
  -3   4   7 929.812 172.838  25
   3   4  -7 640.152 191.929  25
   3   4  -7 561.345 173.417  16
  -3   4   7 863.503 149.617  34
   3   4  -7 712.810 206.088  37
   3   4  -6 9669.28 1118.61  13
   3  -4  -6 7437.45 1466.81  13
   3   4  -6 8553.55 1077.69  23
  -3   4   6 11405.8 1083.31  25
   3   4  -6 10729.1 1088.13  25
   3   4  -6 8903.02 1078.55  16
  -3   4   6 10505.9 1074.06  34
   3   4  -6 8595.16 1080.35  37
   3   4  -5 7810.93 883.032  13
   3   4  -5 6594.61 846.057  23
  -3   4   5 8311.71 847.577  25
   3   4  -5 6738.93 845.657  37
   3   4  -5 8733.69 856.390  25
   3   4  -5 6823.84 842.360  16
  -3   4   5 8198.10 838.368  34
   3   4  -4 3868.63 519.705  16
   3   4  -4 5175.82 569.521  13
  -3   4   4 5183.30 531.231  25
   3   4  -4 6047.06 541.252  25
   3  -4  -4 2121.08 997.409  13
   3   4  -4 3860.93 525.177  37
   3   4  -4 3882.35 525.898  23
   3  -4  -3 1754.95 631.825   8
   3  -4  -3 4336.60 998.622  13
   3   4  -3 2210.23 337.672  37
   3   4  -3 2338.12 343.526  23
   3   4  -3 3382.58 351.128  25
  -3   4   3 3475.82 349.990  25
   3   4  -3 2302.76 328.812  16
   3   4  -2 24860.7 3003.82  16
  -3   4   2 27578.6 3012.07  63
   3   4  -2 24713.7 3007.35  63
   3   4  -2 25133.3 3005.09  23
   3  -4  -2 24842.9 3160.23   8
  -3   4   2 33772.7 3021.50  25
   3   4  -1 824.869 172.395  25
  -3   4   1 843.202 194.687  25
  -3   4   1 182.167 197.456  63
   3   4  -1 439.806 170.858  23
   3  -4  -1 40.0927 537.573   8
  -3   4   1 992.889 158.596  43
  -3   4   0 21713.9 2507.44  13
  -3  -4   0 11184.5 2651.21  13
  -3   4   0 22164.9 2459.69  43
  -3   4   0 19536.6 2462.49  42
  -3   4   0 20033.6 2468.81  63
  -3   4   0 30898.6 2483.77  25
   3   4   0 27076.2 2468.28  25
   3  -4   0 17163.4 2615.08   8
  -3   4  -1 2128.30 285.621  23
   3   4   1 2366.23 269.631  25
  -3   4  -1 2348.35 304.922  25
  -3   4  -1 1623.66 274.926  42
  -3   4  -1 1604.39 257.197  43
  -3   4  -1 1866.51 299.878  63
   3  -4   1 1294.36 689.238   8
  -3   4  -1 2333.62 350.806  13
  -3   4  -2 26.5917 187.393  23
  -3   4  -2 287.456 197.871  25
   3   4   2 173.603 122.067  25
  -3   4  -2 48.3301 187.591  63
  -3  -4  -2-242.044 681.272  13
  -3   4  -2 132.309 165.536  42
  -3   4  -2-22.3448 137.607  43
  -3   4  -2 77.7584 217.817  13
  -3   4  -3 546.483 187.434  23
   3   4   3 555.343 138.912  25
  -3   4  -3 646.189 201.318  25
  -3   4  -3 580.250 160.477  43
  -3   4  -3 319.672 190.178  42
  -3   4  -3 502.674 206.791  63
  -3   4  -3 508.966 151.671  16
  -3  -4  -3 481.182 692.103  13
  -3   4  -3 566.835 246.043  13
   3  -4   3 747.275 680.951   8
  -3  -4  -4 12080.7 2220.64  13
  -3   4  -4 18219.8 2050.38  13
  -3   4  -4 19447.0 2005.20  23
  -3   4  -4 18157.1 1997.80  43
  -3   4  -4 15638.8 1996.08  16
  -3   4  -4 20499.7 2003.01  15
   3  -4   4 10059.6 2086.26  11
  -3   4  -4 18478.6 2008.13  42
   3  -4   4 10272.1 2186.17   8
  -3   4  -4 23488.5 2022.44  25
  -3   4  -4 19721.8 2011.90  63
  -3   4  -5 5516.10 703.814  16
  -3   4  -5 7636.81 708.507  15
  -3  -4  -5 4397.99 1032.42  13
  -3   4  -5 6440.64 704.051  43
  -3   4  -5 5705.94 711.855  42
  -3   4  -5 6290.50 721.366  63
   3  -4   5 3327.19 1025.62   8
  -3   4  -5 5740.27 758.575  13
  -3   4  -6 3279.36 502.487  16
  -3   4  -6 5326.83 507.548  15
  -3  -4  -6 6378.22 890.262  13
  -3   4  -6 3783.14 499.625  43
  -3   4  -6 4444.45 523.464  42
  -3   4  -6 4670.31 528.637  63
  -3   4  -6 4749.08 572.117  13
   3  -4   6 2286.48 885.704   8
  -3   4  -7-240.385 161.895  16
  -3   4  -7 66.4956 152.860  15
  -3   4  -7 252.137 190.302  12
  -3   4  -7 72.9428 155.681  43
  -3   4  -7 35.2115 189.789  42
  -3   4  -7 321.108 244.020  13
   3   4   7 92.9884 141.395  53
  -3   4  -8 8345.97 944.851  23
   3   4   8 8923.00 932.581  53
  -3   4  -8 7849.03 947.314  42
  -3   4  -8 9458.46 937.781  15
  -3   4  -8 7174.01 937.277  16
   3   4   8 9683.20 946.384  17
  -3   4  -8 6492.16 966.466  12
  -3   4  -8 9023.75 995.231  13
   3  -4   8 6894.26 1254.74   8
  -3   4  -8 8035.89 936.340  43
  -3   4  -9 2464.74 351.752  43
  -3   4  -9 2424.32 388.714  42
  -3   4  -9 2929.08 371.288  23
  -3   4  -9 2805.98 352.733  15
   3   4   9 3137.56 373.041  17
  -3   4  -9 3596.31 396.376  63
   3   4   9 2465.12 346.519  53
  -3   4 -10 6434.82 751.126  23
  -3   4 -10 7208.48 739.604  15
   3   4  10 7365.57 750.986  17
  -3   4 -10 6108.70 738.299  43
  -3   4 -10 6897.01 762.711  63
   3   4  10 5605.37 732.956  53
   3   4  11 2988.40 394.083  53
  -3   4 -11 3765.84 402.840  15
   3   4  11 3267.28 419.912  17
  -3   4 -11 3289.80 420.222  23
  -3   4 -11 3604.68 436.478  63
  -3   4 -11 3237.78 425.258  25
  -3   4 -11 2908.94 401.568  43
  -3   4 -12 23899.6 2566.19  42
  -3   4 -12 26420.6 2555.75  15
   3   4  12 23205.8 2557.40  17
  -3   4 -12 23399.3 2559.68  23
  -3   4 -12 23992.2 2565.22  63
  -3   4 -12 23750.4 2566.54  25
  -3   4 -12 19968.0 2553.66  43
  -3   4 -13 6651.49 865.527  42
   3   4  13 7001.96 860.575  17
  -3   4 -13 8871.18 852.323  15
  -3   4 -13 7734.83 861.985  23
  -3   4 -13 7814.89 870.733  63
  -3   4 -13 7042.14 852.945  43
  -3   4 -13 7685.65 865.708  25
  -3   4 -14 10569.8 1138.35  25
  -3   4 -14 10409.3 1137.88  42
   3   4  14 8409.69 1129.65  17
  -3   4 -14 10994.2 1123.17  15
  -3   4 -14 10870.9 1131.70  23
  -3   4 -14 11619.0 1140.70  63
  -3   4 -14 10533.7 1126.87  43
   3   4  14 8631.24 1121.49  28
  -3   4 -15 819.641 207.014  25
  -3   4 -15 951.254 201.455  23
  -3   4 -15 504.079 198.537  42
  -3   4 -15 745.132 184.347  43
  -3   4 -15 1032.62 168.130  15
  -3  -4 -15 726.570 192.468  29
  -3   4 -15 968.848 215.055  63
   3   4  15 703.645 171.761  28
   3   4  16 2648.10 362.325  28
  -3  -4 -16 2706.84 383.275  50
  -3   4 -16 3028.88 371.863  43
  -3  -4 -16 2644.59 370.915  29
  -3   4 -16 3686.56 390.823  63
  -3   4 -16 2668.10 383.225  25
  -3   4 -16 3351.13 378.213  23
  -3   4 -16 3415.06 362.379  15
  -3   4 -17 106.241 108.641  15
  -3  -4 -17 140.241 147.692  19
  -3   4 -17 190.353 145.854  25
  -3   4 -17 249.957 134.665  43
  -3   4 -17-130.339 153.630  23
  -3  -4 -17-29.6266 130.580  29
   3   4  17 218.925 129.483  28
  -3  -4 -17 99.7589 150.038  50
  -3   4 -17 106.549 153.979  63
  -3   4 -18 185.065 141.818  63
  -3  -4 -18 236.638 143.935  50
  -3   4 -18 102.336 97.4031  15
  -3  -4 -18 30.8921 134.097  19
  -3   4 -18 261.899 141.948  25
  -3   4 -18 305.012 120.823  43
   3   4  18 175.743 112.455  28
  -3   4 -18 95.2323 130.300  23
  -3   4 -19 1453.39 201.917  63
  -3   4 -19 1647.85 207.230  23
  -3  -4 -19 1361.64 200.814  19
  -3   4 -19 1439.12 195.443  43
  -3   4 -19 1305.78 180.484  15
  -3   4 -19 1476.47 209.965  25
  -3  -4 -19 1419.81 201.626  50
  -3   4 -20 173.851 87.7166  43
  -3  -4 -20 238.729 88.3460  50
   3  -4  20 144.225 110.991  40
  -3   4 -20 260.677 98.8818  23
  -3  -4 -20 57.8736 91.8030  19
  -3  -4 -20-10.2181 110.603  51
  -3   4 -20 353.617 103.534  25
   3  -4  21 307.044 95.8979  38
  -3  -4 -21 244.800 88.4985  51
   3  -5 -17 343.909 96.5235  50
   3  -5 -16 77.4650 89.5019  56
   3  -5 -16 41.5783 89.1415  54
   3  -5 -16 92.3052 101.180  29
   3   5 -16 114.646 99.5790  23
   3   5 -15 245.635 133.882  63
   3  -5 -15 141.304 113.885  54
   3   5 -15 209.174 95.3745  25
   3   5 -15 199.585 122.259  23
   3   5 -14 3424.35 400.458  63
   3   5 -14 4079.01 391.448  23
   3  -5 -14 2794.34 375.240  22
   3   5 -14 2682.48 397.957  42
   3   5 -14 3572.86 391.563  25
  -3   5  14 3656.94 395.294  17
  -3   5  13 41.8131 148.806  17
   3   5 -13 291.880 154.819  42
   3   5 -13 222.963 152.089  63
  -3   5  13 149.739 116.772  53
   3   5 -13 318.488 128.812  25
   3   5 -13 182.672 140.838  23
   3   5 -12 3745.12 374.828  25
  -3   5  12 3540.82 377.881  17
   3   5 -12 2697.39 373.491  42
   3   5 -12 2932.66 378.675  63
  -3   5  12 2952.27 361.929  53
   3   5 -12 3271.71 372.128  23
  -3   5  12 2522.88 353.509  25
  -3   5  11 2004.33 251.508  53
   3   5 -11 1989.53 272.079  63
  -3   5  11 2321.55 273.675  17
   3   5 -11 1405.44 249.163  16
   3   5 -11 1622.44 262.337  42
  -3   5  11 1525.64 237.644  25
   3   5 -11 2446.49 264.215  25
   3   5 -11 2030.24 258.493  23
  -3   5  10-79.0269 136.067  53
   3   5 -10-129.367 164.370  63
  -3   5  10 146.381 172.514  17
   3   5 -10 4.20590 124.645  16
   3   5 -10 40.8704 147.073  42
  -3   5  10-4.10475 105.095  25
   3   5 -10 19.5027 132.574  25
   3   5 -10 122.059 146.967  23
  -3   5   9-78.8045 140.767  53
   3   5  -9-63.4191 162.631  63
   3   5  -9-50.9057 125.086  16
   3   5  -9 108.654 158.472  42
  -3   5   9-21.8117 113.106  25
   3   5  -9 30.4724 135.305  25
   3   5  -9 165.935 153.851  23
   3   5  -8 225.401 170.366  63
   3   5  -8 196.895 158.188  42
   3   5  -8 97.1676 127.584  16
  -3   5   8 374.829 133.459  25
   3   5  -8 350.276 146.217  25
  -3   5   8 392.426 150.651  53
  -3   5   7 6847.92 610.492  25
   3   5  -7 4902.77 612.627  42
   3   5  -7 3686.63 601.251  16
  -3   5   7 5409.22 595.417  34
   3   5  -7 5478.88 617.503  63
   3   5  -7 6315.97 615.364  25
  -3   5   6 3849.72 376.193  25
   3   5  -6 2423.96 375.117  42
   3   5  -6 2133.17 359.645  16
  -3   5   6 3322.84 355.048  34
   3   5  -6 3064.54 381.817  63
   3   5  -6 3670.43 374.541  25
   3   5  -5 966.869 192.508  42
   3   5  -5 648.418 170.291  16
  -3   5   5 1303.86 162.444  34
   3   5  -5 663.705 198.904  63
   3   5  -5 1254.32 189.754  25
  -3   5   5 1767.02 192.326  25
  -3   5   4 5116.22 482.486  25
  -3   5   4 4461.77 467.672  34
   3   5  -4 3112.32 474.981  42
   3   5  -4 3191.08 481.578  63
   3   5  -4 4584.01 479.527  25
   3   5  -3 1577.41 230.753  25
  -3   5   3 1761.54 239.369  25
  -3   5   3 1703.79 217.635  34
  -3   5   2 2236.39 257.315  25
  -3   5   2 1670.40 230.383  34
   3   5  -2 1726.39 239.840  25
  -3   5   1 1296.91 183.986  34
  -3   5   1 1454.56 222.404  25
   3   5  -1 1231.15 190.877  25
  -3   5   0 1519.86 239.097  25
  -3   5  -1 3703.55 450.066  25
  -3   5  -2 5850.20 671.605  25
  -3   5  -3 5988.33 841.305  63
  -3   5  -3 8989.95 844.013  25
   3   5   4 342.741 163.597  17
  -3   5  -4 72.1420 182.937  63
  -3   5  -4 177.023 152.782  25
   3   5   5 373.902 165.836  17
  -3   5  -5 250.932 186.164  63
  -3   5  -5 182.803 172.538  25
   3   5   6 711.975 190.180  17
  -3   5  -6 688.966 216.602  63
   3   5   7 5177.46 622.248  17
  -3   5  -7 4960.13 636.594  63
  -3   5  -7 6495.78 641.956  25
   3   5   8-133.005 150.188  17
  -3   5  -8-220.876 168.100  25
  -3   5  -8 128.089 178.511  63
   3   5   9 1795.56 229.855  17
  -3   5  -9 2313.52 255.074  25
  -3   5  -9 1733.00 251.521  63
   3   5  10-15.9798 144.861  17
  -3   5 -10-48.1424 94.7602  43
  -3   5 -10-47.4586 165.230  25
  -3   5 -11 94.7974 91.8690  43
  -3   5 -12 1764.24 237.503  43
  -3   5 -12 2793.87 285.144  63
  -3   5 -13-59.8535 142.469  63
  -3   5 -14 1375.88 206.498  63
  -3   6   1 268.745 71.5165  25
  -3   6   0-93.8789 71.5946  53
  -3   6   0 11.1842 61.0291  25
  -3   6  -1 173.882 67.2266  25
  -3   6  -2 124.992 61.9672  25
   4   0 -29 16.6071 68.9274  56
   4   0 -29 25.1843 69.3016  43
  -4   0  28 299.613 99.9033  28
   4   0 -28 340.758 108.867  43
   4   0 -28 240.931 113.170  56
   4   0 -27-102.050 118.338  36
  -4   0  27-16.2800 113.397  28
   4   0 -27-138.979 130.053  56
   4   0 -27 70.6480 129.679  43
   4   0 -26-77.6824 163.758  30
  -4   0  26-74.7343 150.563  28
   4   0 -26 77.5579 149.816  56
   4   0 -26-117.849 147.813  36
   4   0 -25 192.140 197.395  30
  -4   0  25 59.3650 157.547  28
   4   0 -25-36.0881 169.269  56
   4   0 -25 14.6615 164.942  36
   4   0 -24 73.9182 217.124  30
  -4   0  24 144.648 174.675  28
   4   0 -24 96.3472 177.164  36
   4   0 -24 75.5207 181.891  56
   4   0 -23-109.880 189.763  36
  -4   0  23-296.120 191.098  28
   4   0 -23 81.8459 196.869  55
   4   0 -23 69.4588 162.377  19
   4   0 -23-146.588 196.847  56
   4   0 -23 82.5967 144.215  31
   4   0 -23 48.3061 223.383  30
   4   0 -23-84.5521 304.570   2
  -4   0  22-133.155 203.698  28
   4   0 -22 308.815 173.521  19
   4   0 -22 169.907 210.110  55
   4   0 -22 374.831 200.350  56
   4   0 -22 438.491 306.201   2
   4   0 -22 144.152 234.396  30
   4   0 -22 152.956 155.171  31
   4   0 -21 160.772 372.239   9
   4   0 -21 77.3090 295.887   2
  -4   0  21 38.7435 194.816  28
   4   0 -21 32.1182 173.523  19
   4   0 -21 94.6786 360.165  10
   4   0 -21-277.138 274.025  13
   4   0 -21-82.8383 157.722  31
   4   0 -21 215.732 259.884  30
   4   0 -21-75.0927 199.571  56
   4   0 -21-74.3810 208.991  55
   4   0 -20 16105.4 1596.66  50
   4   0 -20 13711.5 1579.12  31
   4   0 -20 12856.6 1604.45  30
  -4   0  20 14306.0 1593.56  28
   4   0 -20 16350.8 1597.57  29
   4   0 -20 12591.9 1623.42   2
   4   0 -20 13714.4 1583.68  57
   4   0 -20 15151.5 1591.38  56
   4   0 -20 11915.7 1670.01  10
   4   0 -20 12858.5 1688.14   9
   4   0 -20 15568.1 1587.51  19
   4   0 -20 13800.8 1590.60  55
   4   0 -20 16649.4 1668.26  13
   4   0 -19-64.9057 152.285  31
   4   0 -19 227.827 235.139  30
   4   0 -19-128.680 197.489  50
   4   0 -19-128.834 198.485  29
   4   0 -19 280.436 296.692   2
  -4   0  19-205.589 193.319  28
   4   0 -19 198.007 169.992  19
   4   0 -19 116.853 271.829  13
   4   0 -19-49.1186 200.119  55
   4   0 -19 116.112 371.766   9
   4   0 -19-151.032 198.991  56
   4   0 -19 200.807 162.668  57
   4   0 -18 29252.8 3214.35  19
   4   0 -18 29127.6 3216.26  22
   4   0 -18 29720.4 3217.57  56
   4   0 -18 29076.7 3213.13  57
   4   0 -18 33146.4 3222.33  50
   4   0 -18 28052.9 3228.72  30
   4   0 -18 28433.0 3209.26  31
  -4   0  18 31393.8 3221.11  28
   4   0 -18 30939.6 3220.90  29
   4   0 -18 26113.6 3238.36   2
   4   0 -18 27556.7 3213.26  26
   4   0 -18 31720.5 3281.11  13
   4   0 -18 25619.1 3295.75   9
   4   0 -18 32804.8 3224.24  54
   4   0 -18 29608.8 3217.39  55
   4   0 -17 21.7320 392.234   9
   4   0 -17 90.7277 279.430  13
   4   0 -17 143.002 204.358  30
   4   0 -17-126.078 177.296  29
   4   0 -17-33.2072 175.975  50
  -4   0  17-67.4247 172.405  28
   4   0 -17-22.7422 154.459  26
   4   0 -17-55.8382 176.446  56
   4   0 -17-170.296 176.884  55
   4   0 -17 179.205 187.966  54
   4   0 -17 85.7550 141.806  57
   4   0 -17 127.922 261.656   2
   4   0 -17 68.1597 189.537  41
   4   0 -17 42.6335 150.743  19
   4   0 -17 166.062 146.897  22
   4   0 -16 7860.38 1170.53   7
   4   0 -16 10227.6 1097.10  26
   4   0 -16 9885.33 1098.13  27
   4   0 -16 11115.1 1169.41  13
   4   0 -16 9981.86 1100.48  22
   4   0 -16 9829.16 1134.99   6
   4   0 -16 8592.64 1201.12   9
   4   0 -16 10337.1 1129.72   2
   4   0 -15 15.7753 266.443  13
   4   0 -15 218.400 200.117   6
   4   0 -15 306.977 421.050   9
   4   0 -15-246.849 288.463   7
   4   0 -14 73797.9 7347.05  13
   4   0 -14 72358.5 7323.51   6
   4   0 -14 61719.2 7358.57   9
   4   0 -14 59103.4 7341.14   7
   4   0 -13 125.299 260.938  13
   4   0 -13-54.4665 190.052   6
   4   0 -13-73.5301 263.460   7
   4   0 -13 107.418 435.452   9
   4   0 -12 103472. 10661.4  13
   4   0 -12 102411. 10639.8   6
   4   0 -12 87572.8 10669.8   9
   4   0 -12 95577.6 10659.2   7
   4   0 -11 257.432 295.032  13
   4   0 -11-74.0465 182.923   6
   4   0 -11 15.6026 438.056   9
   4   0 -11 263.863 269.101   7
   4   0 -10 8614.74 1038.29  13
   4   0 -10 8856.04 1004.66   6
   4   0 -10 9644.95 1041.56   7
   4   0 -10 8288.50 1097.84   9
   4   0  -9 289.951 372.780   9
   4   0  -9-214.190 251.391   7
   4   0  -9 29.8984 243.235  13
   4   0  -8 30500.6 3240.88   7
   4   0  -8 30161.5 3268.05   9
   4   0  -8 28391.6 3240.51  13
   4   0  -7 38.9253 215.518   7
   4   0  -7-102.442 392.373   9
   4   0  -7-179.860 267.288  13
   4   0  -6 308668. 33002.2  14
   4   0  -6 315963. 33003.4   7
   4   0  -6 292083. 33002.2  13
   4   0  -5 196.837 200.350   7
   4   0  -5-11.9773 165.462  14
   4   0  -5-25.6729 251.223  13
   4   0  -4 7483.96 814.299  14
   4   0  -4 6834.28 832.070  13
   4   0  -3 56.5309 224.684  13
   4   0  -3-145.795 193.124  11
   4   0  -1 150.571 169.274  11
   4   0  -1 7.88684 192.574   1
  -4   0   1-5.12474 44.6296  13
   4   0   0 560407. 63635.6   1
   4   0   0 626925. 63640.3   4
   4   0   1-21.7286 204.490   1
   4   0   1 284.471 230.663   4
  -4   0  -1 33.2733 71.8530  13
  -4   0  -1-15.8033 79.6818  12
   4   0   2 57774.8 5757.34   8
  -4   0  -2 52310.8 5738.93  13
  -4   0  -2 51664.3 5745.17  10
   4   0   3 318.096 241.519   8
   4   0   3-74.1415 265.332   5
  -4   0  -3-100.607 118.222  13
  -4   0  -3 114.283 210.719   9
  -4   0  -3-8.47099 171.143  10
   4   0   4 314959. 35939.0   8
   4   0   4 319009. 35942.1   5
  -4   0  -4 343617. 35933.0  13
  -4   0  -4 337013. 35936.3  10
  -4   0  -4 343895. 35941.9   9
  -4   0  -5 278.164 249.208   9
   4   0   5 213.893 301.786   5
  -4   0  -5 5.12620 159.004  13
  -4   0  -5 40.4139 191.164  10
  -4   0  -6 1355.80 316.974   9
   4   0   6 1185.29 336.496   5
  -4   0  -6 926.508 214.623  13
  -4   0  -6 955.776 252.483  10
  -4   0  -7-67.1881 279.225   9
   4   0   7-100.150 346.927   5
  -4   0  -7-85.4891 180.271  13
  -4   0  -7 215.305 231.881  10
   4   0   8 80299.3 8841.22   5
  -4   0  -8 81887.1 8823.63  13
  -4   0  -8 81431.8 8826.88  10
  -4   0  -8 81710.0 8837.75   9
  -4   0  -9 73.4188 343.922   9
  -4   0  -9-37.5481 228.854  13
  -4   0  -9 167.961 256.809  10
   4   0   9 564.129 391.239   5
  -4   0 -10 212793. 23210.6  13
  -4   0 -10 214181. 23214.9  10
   4   0  10 217848. 23230.5   5
  -4   0 -11 34.7072 226.953  13
  -4   0 -11 136.604 278.296  10
   4   0  11-321.196 412.919   5
  -4   0 -12 9283.96 1040.95  13
  -4   0 -12 8533.35 1047.88  10
   4   0  12 8933.41 1115.74   5
  -4   0 -13-181.201 227.638  13
  -4   0 -13 289.918 266.149  10
   4   0  13 118.092 441.078   5
  -4   0 -14 658.589 253.251  13
   4   0  14-172.778 451.182   5
  -4   0 -14 149.756 284.096  10
  -4   0 -15 62.6801 172.323  56
  -4   0 -15-57.1514 237.662  30
  -4   0 -15 86.3836 168.384  55
  -4   0 -15-42.6007 170.613  51
   4   0  15 36.3952 165.677  28
  -4   0 -15-147.057 257.506  13
  -4   0 -15 271.475 316.092  10
  -4   0 -15-192.950 400.472   9
  -4   0 -15 172.534 173.592  19
  -4   0 -15 25.4438 160.051  41
  -4   0 -15-5.69177 178.194  50
   4   0  15 469.656 441.649   5
  -4   0 -16 38556.2 4150.60  56
  -4   0 -16 38300.6 4149.97  55
  -4   0 -16 38505.3 4152.61  51
  -4   0 -16 42488.8 4157.50  50
  -4   0 -16 36391.2 4147.26  41
  -4   0 -16 37112.3 4197.73  13
   4   0  16 38246.5 4256.29   5
   4   0  16 38441.3 4151.80  28
  -4   0 -16 34332.7 4205.28  10
  -4   0 -16 41419.7 4237.64   9
  -4   0 -16 35881.1 4165.69  30
  -4   0 -16 38438.0 4152.66  19
  -4   0 -17-264.164 263.499  30
  -4   0 -17 194.828 398.881   9
  -4   0 -17 349.057 339.790  10
  -4   0 -17 231.311 182.906  51
  -4   0 -17-123.034 190.280  19
  -4   0 -17-91.8947 190.416  56
   4   0  17 161.054 497.353   5
  -4   0 -17 48.3016 185.295  41
   4   0  17 11.6345 180.672  28
  -4   0 -17 53.8587 257.172  13
  -4   0 -18 32855.6 3541.69  51
  -4   0 -18 33900.6 3594.97  13
  -4   0 -18 33644.0 3538.31  56
  -4   0 -18 28025.6 3597.89  10
   4   0  18 31037.4 3537.24  28
  -4   0 -18 31384.7 3555.15  30
   4   0  18 33391.9 3662.44   5
  -4   0 -18 31805.6 3534.92  41
  -4   0 -18 35281.4 3542.08  19
  -4   0 -19 47.3566 262.784  30
  -4   0 -19 518.677 329.432  10
  -4   0 -19 684.278 265.323  13
  -4   0 -19 5.61483 160.038  43
   4   0  19 605.121 520.081   5
  -4   0 -19-114.801 199.205  56
   4   0  19 105.896 226.801  45
  -4   0 -19 24.8413 197.008  19
  -4   0 -19-49.1351 196.837  51
   4   0  19-261.925 180.225  28
   4   0  20 2525.71 365.075  28
  -4   0 -20 2104.06 355.634  43
   4   0  20 1935.50 384.011  45
  -4   0 -20 3301.10 378.920  19
  -4   0 -20 2433.82 418.054  30
  -4   0 -20 3619.77 383.227  51
  -4   0 -20 3239.65 375.797  56
   4   0  21-162.643 223.820  45
   4   0  21-91.5250 183.608  28
  -4   0 -21 71.9653 196.406  56
  -4   0 -21-147.468 161.725  43
  -4   0 -21-86.2886 196.763  51
   4   0  22 8834.98 1072.41  45
   4   0  22 8656.47 1065.43  28
  -4   0 -22 11188.9 1072.67  56
  -4   0 -22 8189.06 1061.34  43
  -4   0 -22 11802.5 1075.16  51
   4   0  23-47.0524 178.063  45
  -4   0 -23-18.8981 173.802  56
   4   0  23 27.4759 151.071  28
  -4   0 -23-145.411 137.285  43
   4   0  24 6527.12 688.674  45
  -4   0 -24 5443.50 676.601  43
  -4   0 -24 7074.16 690.595  56
   4   0  24 5654.96 682.592  28
   4   0  25-63.1177 141.134  30
  -4   0 -25-230.502 138.692  56
   4   0  25 199.944 220.401   3
   4   0  25 94.8711 133.736  45
  -4   0 -26 329.473 132.606  56
   4   0  26 512.647 198.374   3
   4   0  26 662.746 118.391  45
   4   0  27 205.208 133.677   3
  -4   0 -27-36.1725 82.9967  56
   4   1 -29-127.893 68.9393  43
  -4   1  28 934.045 136.526  28
   4   1 -28 129.446 124.913  43
   4  -1 -28 220.439 102.685  43
   4  -1 -28 1259.59 131.637  56
   4   1 -28 1001.40 113.919  56
  -4   1  27 122.220 134.848  28
   4  -1 -27 111.567 135.259  41
   4   1 -27-24.5842 169.314  30
   4   1 -27 144.147 129.422  43
   4  -1 -27 69.9124 129.774  56
   4   1 -27 165.456 114.224  56
  -4   1  26 697.630 172.971  28
   4  -1 -26 652.989 168.708  41
   4  -1 -26 678.294 167.604  56
   4   1 -26 485.690 148.799  56
   4   1 -26 379.829 210.179  30
   4   1 -26 226.400 164.686  43
  -4   1  25 2403.35 307.269  28
   4  -1 -25 2806.12 306.578  41
   4  -1 -25 2824.92 291.609  19
   4   1 -25 1059.54 294.770  43
   4  -1 -25 2745.38 303.088  56
   4   1 -25 2500.55 291.057  56
   4   1 -25 1561.37 263.278  18
   4   1 -25 1381.89 341.679  30
   4   1 -25 2418.68 302.459  36
   4  -1 -25 2263.68 281.778  36
   4   1 -24-298.796 251.234  30
   4   1 -24 64.6262 119.836  18
   4  -1 -24 147.441 183.390  56
   4   1 -24 152.900 163.426  56
   4  -1 -24-190.882 182.419  50
   4   1 -24-13.0553 183.757  36
   4  -1 -24 62.1839 187.859  41
   4  -1 -24 126.343 137.988  51
  -4   1  24 135.889 188.225  28
   4  -1 -24 117.561 157.661  19
   4   1 -23 8672.58 1172.57  30
   4  -1 -23 7683.25 1136.62  51
   4  -1 -23 11207.9 1148.47  19
   4  -1 -23 11984.1 1159.99  29
   4  -1 -23 11225.3 1156.51  50
   4   1 -23 10963.3 1151.11  36
   4  -1 -23 10587.3 1152.76  41
  -4   1  23 10593.6 1156.03  28
   4  -1 -23 11135.3 1155.02  56
   4   1 -23 10626.3 1145.74  56
   4  -1 -22 471.359 222.856  41
   4   1 -22 485.758 223.431  36
   4  -1 -22 746.968 222.247  50
   4  -1 -22 269.564 173.321  51
   4   1 -22 644.330 287.575  30
   4  -1 -22 450.069 221.608  29
   4  -1 -22 651.704 193.506  19
  -4   1  22 616.476 217.548  28
   4  -1 -22 642.498 218.259  56
   4  -1 -22 576.832 234.671  54
   4  -1 -22 535.625 162.355  57
   4   1 -22 275.464 189.834  56
   4   1 -22 433.651 298.008   2
   4  -1 -22 154.775 298.818   2
   4  -1 -21 14085.6 1413.51  54
   4  -1 -21 13744.0 1410.83  50
   4  -1 -21 7492.40 1458.72  10
   4  -1 -21 12107.2 1403.23  41
   4   1 -21 13530.8 1403.13  41
   4  -1 -21 13264.5 1401.63  22
   4  -1 -21 12093.9 1400.38  19
   4  -1 -21 9277.13 1526.09   9
   4   1 -21 13187.8 1401.34  36
   4   1 -21 12231.0 1393.80  31
   4   1 -21 11460.9 1428.61  30
   4  -1 -21 13526.7 1411.43  29
  -4   1  21 12839.9 1409.25  28
   4  -1 -21 13175.6 1407.29  58
   4   1 -21 11807.9 1454.14  13
   4  -1 -21 13476.9 1493.12  13
   4   1 -21 11964.0 1435.54   2
   4  -1 -21 10727.9 1432.02   2
   4  -1 -21 13447.0 1408.64  56
   4   1 -21 13581.1 1400.45  56
   4  -1 -21 12413.2 1391.76  57
   4  -1 -20 720.835 242.875  50
   4  -1 -20 534.312 342.030  10
   4  -1 -20 902.691 199.503  22
   4  -1 -20 90.8031 475.300   9
   4  -1 -20 445.017 243.865  41
   4   1 -20 871.040 228.612  41
   4   1 -20 873.724 238.586  36
   4   1 -20 637.973 195.234  31
   4   1 -20 659.291 296.606  30
   4  -1 -20 883.744 218.648  19
   4  -1 -20 536.616 239.629  29
   4   1 -20 949.791 287.392  13
   4  -1 -20 906.307 347.285  13
   4  -1 -20 769.472 197.376  26
  -4   1  20 513.358 227.729  28
  -4  -1  20 1345.28 189.598  28
   4   1 -20 1035.87 317.258   2
   4  -1 -20 695.551 319.378   2
   4  -1 -20 1101.93 236.152  58
   4  -1 -20 679.241 182.310  57
   4   1 -20 775.503 212.423  56
   4  -1 -20 708.604 238.956  56
   4  -1 -20 594.923 246.223  54
   4  -1 -19 4243.04 594.598   2
   4   1 -19 4866.83 600.313   2
   4  -1 -19 3910.71 547.562  41
   4   1 -19 5081.43 542.344  41
   4  -1 -19 3624.58 769.808   9
   4  -1 -19 4339.27 551.637  50
   4   1 -19 4438.55 538.519  36
   4   1 -19 4317.26 529.914  31
   4   1 -19 4219.87 579.046  30
   4  -1 -19 4427.78 524.736  57
   4   1 -19 5090.82 537.787  56
   4  -1 -19 4004.57 546.540  56
   4  -1 -19 4718.46 550.454  58
   4  -1 -19 4029.77 550.608  29
   4  -1 -19 6148.84 681.283  13
   4   1 -19 4172.38 596.895  13
   4  -1 -19 4224.79 552.216  54
   4  -1 -19 4030.70 535.460  19
   4  -1 -19 4273.37 532.995  22
   4  -1 -19 4481.97 525.525  26
   4  -1 -19 4715.22 531.551  27
  -4  -1  19 5068.47 529.560  28
  -4   1  19 4514.09 548.141  28
   4   1 -18 39.5451 190.452  41
   4  -1 -18 304.106 206.132  41
   4  -1 -18-275.282 507.000   9
   4  -1 -18 107.488 287.913   2
   4   1 -18-145.376 280.259   2
   4   1 -18-269.314 199.418  36
   4   1 -18 131.826 260.168  30
   4   1 -18 163.835 162.343  31
   4  -1 -18-39.8168 207.445  50
   4  -1 -18 217.033 161.924  47
   4  -1 -18 194.818 210.101  29
   4  -1 -18 47.9978 205.862  56
   4  -1 -18 85.8769 207.513  54
   4   1 -18 396.414 238.649  13
   4  -1 -18-210.608 339.245  13
   4  -1 -18-84.0351 174.282  22
   4  -1 -18 91.1500 196.334  58
   4   1 -18 262.042 175.898  56
   4  -1 -18 136.919 153.577  57
  -4   1  18-39.1693 207.059  28
   4  -1 -18-20.2707 158.746  27
  -4  -1  18 427.843 171.090  28
   4  -1 -18 33.7572 160.048  26
   4  -1 -17 1607.06 266.833  22
   4  -1 -17 2075.38 276.576  61
   4  -1 -17 1695.08 301.735  41
   4   1 -17 2160.31 286.146  41
   4  -1 -17 1950.71 569.541   9
   4  -1 -17 1249.66 386.425   7
   4  -1 -17 1912.88 268.689  47
   4   1 -17 1760.29 269.124  31
   4   1 -17 1920.57 333.107  30
   4  -1 -17 1553.70 429.153  13
   4   1 -17 2377.21 348.679  13
   4   1 -17 1911.11 273.761  56
   4  -1 -17 1724.62 288.400  58
   4  -1 -17 1877.54 262.528  57
   4  -1 -17 1493.32 297.169   6
   4   1 -17 1893.25 348.480   2
   4  -1 -17 1765.16 353.598   2
   4   1 -17 2016.10 282.262  55
   4  -1 -17 1535.82 296.255  54
   4  -1 -17 1982.76 268.004  26
  -4   1  17 2230.37 294.101  28
   4  -1 -17 1867.65 269.484  27
   4  -1 -16 136.287 185.294   6
   4  -1 -16 158.532 161.655  22
   4   1 -16 129.647 168.023  41
   4  -1 -16 152.153 184.288  41
  -4   1  16 110.971 173.261  17
   4   1 -16 177.748 145.179  31
   4   1 -16 151.412 218.816  30
   4   1 -16-173.038 228.388  13
   4  -1 -16-145.522 340.883  13
  -4   1  16 116.359 178.755  28
   4  -1 -16 152.471 150.147  27
   4  -1 -16 127.070 139.856  26
   4  -1 -16 231.223 148.249  61
   4  -1 -16 186.021 280.957   7
   4  -1 -16 404.565 529.353   9
   4   1 -16 437.547 279.494   9
   4   1 -16 56.3645 158.946  56
   4  -1 -16 171.178 144.356  57
   4  -1 -16 358.023 186.647  58
   4  -1 -16-75.7222 153.064  47
   4   1 -16 87.6305 168.801  55
   4  -1 -16 119.509 252.910   2
   4   1 -16 151.888 236.935   2
   4  -1 -15 10848.2 1143.98   6
   4  -1 -15 7981.56 1181.96   7
   4  -1 -15 9132.18 1235.04  13
   4   1 -15 12069.2 1170.05  13
   4  -1 -15 9651.41 1289.20   9
   4   1 -15 9622.77 1167.96   9
   4  -1 -14 558.207 291.960   7
   4   1 -14 928.334 303.528   9
   4  -1 -14 512.026 503.034   9
   4  -1 -14 1099.28 221.637   6
   4  -1 -14 717.430 392.145  13
   4   1 -14 1131.61 250.169  13
   4  -1 -13 2855.35 564.301   7
   4  -1 -13 4595.02 753.956   9
   4   1 -13 3840.81 584.349   7
   4   1 -13 4414.76 560.501   9
   4  -1 -13 4938.42 524.808   6
   4  -1 -13 3336.22 657.188  13
   4   1 -13 4823.87 538.132  13
   4  -1 -12 8895.85 1409.62   9
   4   1 -12 10641.9 1302.54   7
   4  -1 -12 9777.40 1304.71   7
   4  -1 -12 10351.0 1367.22  13
   4   1 -12 12828.1 1283.41  13
   4   1 -12 12718.7 1286.26   9
   4   1 -11-183.401 238.799   9
   4   1 -11-87.1423 258.755   7
   4  -1 -11 402.521 249.519   7
   4   1 -11 8.75413 200.230   6
   4  -1 -11 216.143 451.710  13
   4   1 -11-224.895 190.461  13
   4   1 -10-134.226 246.659   7
   4   1 -10 248.892 218.557   9
   4  -1 -10-100.517 238.688   7
   4   1 -10 7.60382 176.539  13
   4  -1 -10 184.847 506.593  13
   4   1  -9 318.670 235.598   7
   4   1  -9 5.68559 204.239   9
   4  -1  -9 91.9612 228.056   7
   4   1  -9 92.7498 162.613  13
   4  -1  -9 305.851 552.156  13
   4  -1  -8 1323.09 275.177   7
   4   1  -8 930.557 256.928   7
   4   1  -8 915.775 209.835   9
   4   1  -8 1014.23 196.800  13
   4  -1  -8 596.985 525.342  13
   4  -1  -7 25537.8 2911.68   7
   4   1  -7 27768.9 2908.59   7
   4   1  -7 29432.3 2893.54  13
   4  -1  -7 23207.7 2976.08  13
   4  -1  -7 28717.7 2943.08  11
   4   1  -7 24741.0 2885.60   9
   4   1  -6 26379.5 2804.66   6
   4  -1  -6 30003.1 2851.75  11
   4   1  -6 23343.8 2788.20   9
   4  -1  -6 26392.0 2820.37   7
   4   1  -6 29224.0 2815.21   7
   4   1  -6 28795.6 2799.99  13
   4  -1  -6 21767.8 2883.79  13
   4   1  -5 3471.68 415.964   6
   4  -1  -5 3099.72 492.929  11
   4  -1  -5 2639.63 631.107  13
   4   1  -5 3604.48 403.446  13
   4  -1  -5 3631.10 455.806   7
   4   1  -5 3538.53 433.620   7
   4  -1  -5 3216.40 424.417  14
   4   1  -5 3683.71 425.513  14
   4   1  -4 228030. 24564.3   6
   4  -1  -4 234861. 24593.8  11
   4   1  -4 228465. 24559.8  13
   4   1  -4 231680. 24569.2   7
   4  -1  -4 218049. 24577.0   7
   4  -1  -4 217864. 24569.8  14
   4   1  -4 233089. 24571.1  14
   4   1  -3 437686. 47494.4   6
   4  -1  -3 465804. 47524.3  11
  -4   1   3 440156. 47496.2  13
   4   1  -3 426981. 47490.4  13
   4   1  -3 438423. 47498.0   7
   4  -1  -3 454236. 47510.7   7
   4  -1  -3 508279. 47537.7   8
   4  -1  -3 429887. 47500.4  14
   4   1  -2 97107.7 10439.4   7
   4  -1  -2 112536. 10486.1   8
   4  -1  -2 93060.4 10454.0   7
   4  -1  -2 97773.9 10460.0   4
   4   1  -2 102601. 10437.0   6
  -4   1   2 93776.1 10439.5  13
   4   1  -2 92643.7 10433.0  13
   4  -1  -1 50912.9 5621.94   4
   4   1  -1 54860.7 5590.81   6
  -4   1   1 48785.3 5595.65  13
   4   1  -1 50202.8 5589.02  13
   4   1  -1 52287.9 5593.97   7
   4  -1  -1 50392.9 5642.56   8
   4  -1  -1 52492.9 5615.28   7
  -4   1   1 52212.4 5597.26  12
   4   1   0 23727.4 2640.20   1
   4  -1   0 22114.0 2636.33   1
   4  -1   0 24196.3 2669.11   4
   4   1   0 25888.6 2622.61   6
  -4   1   0 23435.7 2631.80  13
   4  -1   0 22711.4 2694.09   8
   4  -1   0 24709.7 2660.23   7
   4   1   0 22796.0 2627.44   7
  -4   1   0 23829.1 2632.98  12
  -4  -1   0 25417.6 2631.00   9
   4   1   1 502090. 53452.9   1
   4  -1   1 493327. 53451.5   1
   4   1   1 485864. 53437.8   6
  -4   1  -1 499508. 53449.7  13
  -4  -1  -1 456099. 53463.4  13
   4   1   1 487763. 53445.1   7
   4  -1   1 533920. 53470.7   7
  -4  -1  -1 527969. 53451.6   9
  -4   1  -1 517075. 53450.1  12
  -4   1  -2 263674. 27641.9  13
  -4  -1  -2 233421. 27657.2  13
   4   1   2 270744. 27647.1   1
   4  -1   2 257640. 27644.6   1
   4   1   2 228780. 27637.8   7
  -4  -1  -2 298414. 27651.2   9
  -4   1  -3 2493.16 310.774  13
   4  -1   3 2241.39 368.138   1
  -4  -1  -3 2177.39 426.590  13
  -4  -1  -3 3037.54 413.150   9
  -4   1  -4 26774.5 2964.45  13
  -4  -1  -4 23800.1 2994.29  13
  -4  -1  -4 27959.6 2989.41   9
  -4  -1  -4 29217.3 2957.31  10
   4  -1   4 24947.0 2975.50   5
   4   1   4 27671.8 2979.98   5
  -4  -1  -5 9289.89 1252.39  13
  -4   1  -5 10638.7 1204.96  13
  -4  -1  -5 11276.6 1197.96  10
  -4  -1  -5 11872.8 1249.98   9
   4   1   5 11475.2 1239.74   5
   4  -1   5 10160.2 1230.47   5
  -4  -1  -6 10115.1 1187.80  13
  -4   1  -6 9724.08 1139.26  13
  -4  -1  -6 10968.7 1137.28  10
  -4  -1  -6 9994.50 1198.75   9
   4   1   6 10194.0 1181.92   5
   4  -1   6 9820.64 1177.04   5
  -4  -1  -7 15135.3 2073.53  13
  -4   1  -7 19614.3 2044.96  13
  -4  -1  -7 17739.1 2088.58   9
  -4  -1  -7 19459.6 2042.80  10
   4   1   7 20206.9 2079.79   5
   4  -1   7 17890.2 2069.19   5
  -4  -1  -8 1099.18 252.570  10
  -4   1  -8 1510.58 307.137  10
  -4  -1  -8 601.329 337.026  13
  -4   1  -8 1139.05 242.872  13
   4   1   8 1065.97 418.990   5
   4  -1   8 1321.43 391.775   5
  -4  -1  -8 1300.33 439.505   9
  -4  -1  -9 2696.78 405.937  10
  -4   1  -9 3066.07 443.375  10
  -4   1  -9 3384.68 400.881  13
  -4  -1  -9 2264.36 463.205  13
   4  -1   9 2860.01 503.881   5
   4   1   9 3402.56 525.271   5
  -4  -1  -9 2504.94 540.558   9
  -4   1 -10 1765.32 352.250  10
  -4  -1 -10 1534.49 302.066  10
  -4  -1 -10 1637.92 377.509  13
  -4   1 -10 1769.43 288.332  13
   4  -1  10 1239.57 440.852   5
   4   1  10 1927.57 477.912   5
  -4  -1 -10 1713.12 446.578   9
  -4  -1 -11 22520.7 2753.74  13
  -4   1 -11 24847.3 2731.62  13
  -4  -1 -11 23923.9 2775.29   9
  -4   1 -11 25921.4 2751.29  10
  -4  -1 -11 25449.7 2733.02  10
   4   1  11 25017.8 2777.55   5
   4  -1  11 25899.3 2770.15   5
  -4  -1 -12 14551.4 1681.95  13
  -4   1 -12 14423.4 1655.17  13
  -4  -1 -12 15696.1 1728.43   9
  -4   1 -12 14533.1 1679.57  10
  -4  -1 -12 14272.6 1657.92  10
   4   1  12 16287.2 1724.00   5
   4  -1  12 15075.1 1710.51   5
  -4  -1 -13 145.919 239.210  10
  -4   1 -13-50.8834 296.275  10
   4  -1  13-288.446 415.633   5
   4   1  13 323.574 405.320   5
  -4  -1 -13-130.554 388.411   9
  -4   1 -13 94.8325 213.914  13
  -4  -1 -13 140.259 291.888  13
  -4  -1 -14 29644.3 3090.68   9
  -4   1 -14 27567.8 3061.59  10
  -4  -1 -14 27410.6 3040.55  10
  -4   1 -14 26045.9 2998.13  43
  -4  -1 -14 24582.4 2996.74  19
  -4  -1 -14 26067.8 3000.77  50
  -4   1 -14 30841.7 3019.67  30
  -4  -1 -14 25932.9 2998.16  29
  -4  -1 -14 30583.4 3063.14  13
  -4   1 -14 27992.9 3038.95  13
  -4  -1 -14 26070.9 2996.34  56
  -4   1 -14 28612.4 2996.52  56
   4  -1  14 30309.9 3091.73   5
   4   1  14 28958.9 3094.74   5
  -4  -1 -14 27465.3 2994.46  55
  -4   1 -14 29559.8 2997.58  51
   4   1  14 29982.0 3002.94  28
  -4  -1 -15 796.372 228.892  50
   4   1  15 747.567 216.641  45
  -4   1 -15 674.123 193.111  43
  -4   1 -15 978.846 208.719  56
  -4  -1 -15 932.667 198.074  41
  -4  -1 -15 696.544 215.186  19
  -4   1 -15 1058.43 289.141  30
  -4  -1 -15 747.588 210.836  29
  -4   1 -15 1374.95 280.389  13
  -4  -1 -15 837.469 315.123  13
   4  -1  15 1639.48 477.282   5
   4   1  15 856.818 477.578   5
  -4  -1 -15 1061.53 213.608  56
  -4  -1 -15 1061.55 205.677  55
  -4  -1 -15 799.796 204.428  54
  -4   1 -15 895.635 209.797  51
   4   1  15 1091.52 221.170  28
  -4  -1 -15 1288.77 433.762   9
  -4   1 -15 930.759 358.201  10
  -4  -1 -15 938.566 312.023  10
  -4   1 -16 23276.3 2703.33  43
  -4  -1 -16 25045.3 2697.19  41
  -4  -1 -16 25980.1 2708.51  50
  -4  -1 -16 23358.3 2702.66  19
  -4   1 -16 25011.1 2700.96  56
  -4  -1 -16 25829.1 2702.77  56
  -4   1 -16 24111.5 2725.23  30
   4  -1  16 24393.9 2809.45   5
   4   1  16 23889.8 2814.24   5
  -4  -1 -16 25893.7 2705.12  29
  -4   1 -16 22421.5 2745.20  13
  -4  -1 -16 25321.7 2767.94  13
  -4   1 -16 23600.7 2770.01  10
  -4  -1 -16 25331.1 2810.48   9
  -4  -1 -16 27794.5 2704.02  54
  -4  -1 -16 25899.7 2700.40  55
   4   1  16 21076.1 2696.96  45
   4   1  16 26321.1 2708.96  28
  -4   1 -17 8814.79 999.488  43
  -4  -1 -17 8851.79 991.522  41
  -4  -1 -17 9104.37 1006.55  50
  -4  -1 -17 9088.74 1000.20  19
  -4   1 -17 7868.10 1090.11  10
  -4  -1 -17 8599.43 1148.95   9
  -4   1 -17 7676.53 1032.47  30
  -4   1 -17 8760.41 995.821  56
  -4  -1 -17 9373.64 999.944  56
  -4  -1 -17 9559.21 1002.95  29
  -4   1 -17 7844.68 1049.07  13
  -4  -1 -17 9918.71 1081.87  13
   4   1  17 9520.76 1172.13   5
   4  -1  17 8422.39 1156.72   5
  -4  -1 -17 9377.61 995.035  55
   4   1  17 7914.77 994.029  45
   4   1  17 9096.82 1005.56  28
  -4  -1 -18 3688.75 436.325  41
  -4   1 -18 3228.05 444.045  43
  -4  -1 -18 3925.22 460.370  50
  -4  -1 -18 3869.07 453.885  19
  -4   1 -18 4120.74 582.635  10
  -4  -1 -18 3620.19 649.351   9
  -4   1 -18 2851.48 508.193  30
  -4   1 -18 3414.85 447.373  56
  -4  -1 -18 3835.61 447.699  56
  -4  -1 -18 3901.08 453.200  29
  -4   1 -18 3511.80 519.680  13
  -4  -1 -18 4531.19 541.512  13
   4  -1  18 2614.94 669.995   5
   4   1  18 3092.07 680.078   5
   4   1  18 3730.14 458.155  28
   4   1  18 2814.77 440.364  45
  -4  -1 -18 3338.22 454.254  51
  -4  -1 -18 3115.17 442.410  55
  -4   1 -19 6049.86 733.831  43
  -4  -1 -19 6562.61 730.621  41
   4   1  19 5308.69 726.639  45
  -4  -1 -19 6877.85 745.079  19
  -4  -1 -19 6103.81 918.150   9
  -4   1 -19 5527.29 784.839  30
  -4  -1 -19 7442.09 753.598  50
  -4  -1 -19 7512.40 747.351  29
  -4   1 -19 6245.25 803.663  13
  -4  -1 -19 7754.76 822.612  13
  -4   1 -19 5740.24 843.285  10
  -4   1 -19 6397.14 736.800  56
  -4  -1 -19 6643.38 738.254  56
   4   1  19 6209.65 748.347  28
  -4  -1 -19 6544.88 736.798  55
  -4  -1 -19 5583.54 743.120  51
  -4  -1 -20 632.473 233.499  50
  -4  -1 -20 604.682 221.458  51
  -4  -1 -20 865.067 214.258  55
  -4  -1 -20 955.377 213.192  56
  -4   1 -20 621.657 216.712  56
  -4   1 -20 488.402 197.483  43
  -4  -1 -20 1009.53 224.316  19
   4   1  20 659.519 197.088  45
  -4  -1 -20 698.130 195.857  41
   4   1  20 743.848 233.837  28
  -4   1 -20 772.134 313.007  30
  -4   1 -21 3229.94 401.751  56
  -4  -1 -21 3719.93 402.121  56
   4   1  21 2577.38 385.468  45
  -4  -1 -21 3059.84 403.721  51
   4   1  21 2970.36 410.528  28
  -4  -1 -21 3179.27 406.504  19
  -4   1 -21 2714.66 461.929  30
  -4  -1 -21 3539.15 392.753  41
  -4   1 -21 2771.16 401.205  43
  -4  -1 -22 130.577 190.167  51
  -4   1 -22 53.1106 157.135  43
   4  -1  22 162.962 206.564  45
  -4  -1 -22-126.079 176.869  56
  -4   1 -22 40.6300 184.547  56
  -4  -1 -22 27.0443 177.063  19
   4   1  22 437.846 191.323  28
  -4  -1 -23 210.418 168.373  51
  -4   1 -23 340.290 147.938  43
  -4  -1 -23 222.420 170.503  19
   4  -1  23 314.828 149.121  38
  -4   1 -23 182.223 168.876  56
  -4  -1 -23 228.579 165.713  56
   4   1  23 271.015 175.957  28
  -4   1 -23 433.924 149.444  18
   4  -1  23 400.042 204.171  45
  -4  -1 -24 1779.14 216.774  51
  -4   1 -24 1015.17 198.821  43
   4  -1  24 1131.64 227.244  45
   4   1  24 870.561 214.606  28
   4   1  24 1030.23 274.337   3
   4  -1  24 788.430 270.546   3
  -4  -1 -24 1309.95 206.641  56
  -4   1 -24 1094.68 209.849  56
  -4   1 -24 1683.29 200.316  18
  -4   1 -25 609.294 137.326  43
   4  -1  25 931.096 171.541  45
   4  -1  25 600.165 159.211  40
   4  -1  25 545.098 212.075   3
   4   1  25 446.238 214.029   3
  -4  -1 -25 944.329 151.898  56
  -4   1 -25 603.944 158.326  56
   4   1  25 439.933 160.292  28
  -4   1 -25 809.570 141.783  18
  -4  -1 -26 703.463 125.891  56
  -4   1 -26 662.440 132.543  56
   4  -1  26 291.265 156.782  30
  -4   1 -26 1017.34 122.101  18
  -4   1 -26 446.896 109.043  43
   4  -1  26 983.359 142.295  45
   4  -1  26 405.146 175.516   3
   4   1  26 296.471 177.927   3
   4   1  26 535.117 132.139  28
  -4  -1 -27 106.092 66.5109  18
  -4   1 -27 93.8172 60.7973  18
   4  -2 -27 119.258 92.9383  41
   4   2 -27-55.3040 140.725  30
   4   2 -27 92.0471 90.2106  43
   4  -2 -26 1004.31 146.924  19
   4   2 -26 216.975 153.987  43
   4  -2 -26 1131.12 159.005  41
   4   2 -26 505.400 208.552  30
   4  -2 -26 1139.56 165.238  55
   4  -2 -25 2777.74 320.752  55
   4  -2 -25 1938.78 298.037  51
   4  -2 -25 2943.73 316.417  41
   4   2 -25 1692.78 313.599  43
   4  -2 -25 2729.67 322.368  50
   4  -2 -25 3215.82 310.995  19
   4   2 -25 2088.68 359.331  30
   4  -2 -24 412.524 172.862  41
   4  -2 -24 244.677 151.431  19
   4  -2 -24 259.884 142.490  51
   4  -2 -24 419.305 173.657  55
   4   2 -24 232.893 163.407  43
   4   2 -24 76.1501 136.648  56
   4  -2 -24 44.3760 183.128  50
   4   2 -24-15.0424 228.881  30
   4  -2 -23 22.5487 183.383  41
   4  -2 -23-24.4761 164.365  19
   4  -2 -23 36.5738 149.985  22
   4   2 -23 268.527 171.597  43
   4  -2 -23-48.0753 187.296  55
   4  -2 -23-35.7015 186.848  56
   4  -2 -23 145.526 191.034  54
   4   2 -23 27.1213 143.790  56
   4  -2 -23-226.762 191.019  50
   4   2 -23-185.672 255.286  30
   4  -2 -22-55.7192 198.367  41
   4  -2 -22-71.1263 159.520  22
   4  -2 -22 144.546 192.522  58
   4   2 -22 64.7370 161.491  56
   4   2 -22 119.612 178.719  43
   4  -2 -22 42.2384 200.068  55
   4  -2 -22-24.7142 209.370  54
   4  -2 -22 194.415 198.330  56
   4  -2 -22 100.830 206.212  50
   4   2 -22-18.3029 274.936  30
   4  -2 -22 517.893 184.993  19
   4   2 -21 1009.53 255.332  36
   4  -2 -21 803.747 259.584  50
   4  -2 -21 1306.40 263.412  54
   4  -2 -21 1069.06 258.234  56
   4   2 -21 1517.56 225.056  56
   4  -2 -21 1070.83 251.477  58
   4  -2 -21 1570.40 258.472  41
   4  -2 -21 1051.08 223.256  22
   4   2 -21 1132.05 234.777  43
   4  -2 -21 1206.07 204.624  26
   4  -2 -21 1389.25 217.889  27
  -4   2  21 1197.50 257.069  28
   4   2 -21 1282.93 193.682  16
   4  -2 -21 1019.73 236.261  19
   4   2 -20 1989.94 327.462  36
   4  -2 -20 2186.83 329.241  58
   4   2 -20 2439.48 300.886  56
   4  -2 -20 1900.18 337.289  50
   4  -2 -20 2033.52 334.273  54
   4  -2 -20 2017.58 334.279  56
   4  -2 -20 2099.68 332.448  41
   4  -2 -20 2190.23 306.818  22
   4   2 -20 1758.32 311.303  43
   4  -2 -20 2265.44 288.322  26
   4  -2 -20 2235.31 295.304  27
  -4   2  20 2270.20 329.695  28
   4   2 -20 2003.91 284.379  16
   4  -2 -19 24380.4 3060.68  54
   4   2 -19 30583.9 3050.78  37
   4   2 -19 30020.9 3057.04  36
   4  -2 -19 26131.0 3055.22  22
   4  -2 -19 26441.3 3057.81  41
   4   2 -19 27619.9 3059.89  43
   4   2 -19 22699.3 3126.16  10
   4   2 -19 27909.3 3051.16  16
   4  -2 -19 29892.4 3053.51  61
   4   2 -19 26821.3 3101.80  13
   4  -2 -19 29478.1 3050.85  26
   4  -2 -19 29310.8 3052.96  27
   4  -2 -19 31029.5 3053.68  47
   4   2 -19 28213.8 3051.27  56
   4  -2 -19 26921.1 3059.19  58
   4   2 -19 23932.9 3068.73   2
   4  -2 -19 24744.2 3068.08   2
  -4   2  19 30016.3 3063.70  28
   4  -2 -18 7761.03 813.211  47
   4  -2 -18 6530.40 817.988  22
   4   2 -18 7468.29 828.143  36
   4   2 -18 8029.26 813.041  37
   4  -2 -18 6477.13 826.304  41
   4   2 -18 8197.31 813.792  56
   4  -2 -18 6487.77 824.888  58
   4  -2 -18 7470.26 813.995  61
  -4   2  18 6202.63 821.504  17
   4   2 -18 7390.45 811.731  16
   4   2 -18 7578.34 872.547  13
   4   2 -18 5927.38 844.423   2
   4  -2 -18 6495.03 845.374   2
   4  -2 -18 7460.16 812.040  26
   4  -2 -18 7636.98 813.724  27
   4   2 -18 5983.88 915.031  10
   4  -2 -18 6532.24 831.770  54
  -4   2  18 7406.38 828.217  28
   4   2 -17 4887.38 790.902  10
   4   2 -17 6599.81 687.559  37
   4   2 -17 6214.81 685.362  56
   4  -2 -17 5075.27 697.157  58
   4   2 -17 5826.33 695.805  36
  -4   2  17 5412.21 696.076  17
   4   2 -17 6118.54 687.299  16
   4  -2 -17 6339.31 689.406  61
   4   2 -17 5717.60 733.920  30
   4   2 -17 6040.44 745.413  13
   4  -2 -17 6345.95 687.805  47
   4  -2 -17 6241.19 685.986  26
   4  -2 -17 6286.66 686.812  27
   4   2 -17 4783.80 713.951   2
   4   2 -17 6405.90 688.111  52
  -4   2  17 5756.29 701.310  28
   4  -2 -16 1102.43 202.395  61
   4   2 -16 787.710 191.017  37
   4   2 -16 995.281 270.812  13
   4   2 -16 872.916 221.102  36
   4   2 -16 646.116 206.953  31
   4   2 -16 648.677 272.975  30
   4  -2 -16 1102.58 197.790  47
   4   2 -16 696.582 188.609  16
  -4   2  16 859.965 222.898  17
   4   2 -16 623.209 191.679  56
   4  -2 -16 1223.29 181.376  57
   4   2 -16 328.542 247.188   2
   4   2 -16 1032.49 369.103  10
   4   2 -16 799.581 196.849  52
  -4   2  16 603.995 221.513  28
   4  -2 -16 989.606 194.036  27
   4  -2 -16 1126.51 191.449  26
  -4   2  15 1207.25 241.389  25
   4   2 -15 1599.85 299.577   2
   4   2 -15 1868.19 249.508  37
   4  -2 -15 1563.42 250.938  47
  -4   2  15 1943.15 271.201  17
   4   2 -15 2063.65 247.299  16
   4  -2 -15 751.217 626.688   9
   4   2 -15 1762.52 255.003  52
   4   2 -15 1665.51 249.511  31
   4   2 -15 1432.86 308.477  30
   4   2 -15 1577.92 305.298  13
   4  -2 -15 1847.33 242.969  26
  -4   2  15 1676.89 272.188  28
   4   2 -15 1720.44 381.064  10
   4   2 -15 1654.07 242.865  56
   4  -2 -15 1469.31 236.952  57
   4  -2 -15 1596.63 248.900  61
   4   2 -14 97.4774 130.714  16
  -4   2  14-52.2031 170.153  17
   4  -2 -14 94.7053 134.252  57
   4  -2 -14 30.7116 225.202   7
   4  -2 -14 519.551 577.406   9
  -4   2  14 209.061 173.274  28
   4   2 -14 59.3402 213.912  30
   4   2 -14 84.1144 156.525  52
  -4   2  14 27.4774 155.129  53
   4   2 -14 199.678 191.986  13
  -4   2  14-10.7551 134.729  25
   4  -2 -14 96.6231 147.854  61
   4   2 -14 79.5699 154.286  37
   4   2 -14 255.413 292.388  10
  -4   2  13 4716.12 579.065  25
   4   2 -13 4390.09 618.478  13
   4  -2 -13 4323.77 637.173   7
   4  -2 -13 4338.73 853.334   9
   4   2 -13 4650.04 658.263  10
  -4   2  13 5392.24 584.072  53
   4   2 -13 4870.21 585.893  46
  -4   2  13 5768.49 587.573  17
   4   2 -13 5426.58 582.321  16
   4   2 -12 6685.57 850.729  10
   4  -2 -12 6695.93 1055.69   9
   4  -2 -12 6781.00 829.379   7
   4   2 -12 7358.26 818.847  13
   4   2 -11 227.581 246.583  10
   4  -2 -11 153.021 611.508   9
   4  -2 -11-223.796 223.690   7
   4   2 -11-112.370 179.944  13
   4  -2 -10 25296.9 2922.48   9
   4   2 -10 23318.4 2793.26  10
   4  -2 -10 25554.5 2794.69   7
   4   2 -10 26994.5 2784.36  13
   4   2  -9 8408.68 1018.42  10
   4  -2  -9 8610.42 1022.61   7
   4   2  -9 9537.64 1008.39  13
   4  -2  -8 17367.0 1776.88  11
   4   2  -8 15146.9 1713.44  10
   4  -2  -8 14877.3 1716.25   7
   4   2  -8 15428.9 1702.90  13
   4  -2  -7 10788.0 1219.94  11
   4   2  -7 10460.6 1157.28  10
   4  -2  -7 9632.46 1166.62   7
   4   2  -7 10412.4 1148.66  13
   4   2  -6 45899.8 5196.79  10
   4  -2  -6 51600.8 5251.64  11
   4  -2  -6 46131.1 5209.97   7
   4   2  -6 49952.3 5197.92  13
   4   2  -5 32997.8 3746.33  10
   4  -2  -5 36159.2 3804.44  11
   4  -2  -5 33744.6 3764.90   7
   4   2  -5 36215.7 3750.11  13
   4  -2  -4 1287.69 350.661  11
   4   2  -4 773.228 172.005  10
   4  -2  -4 810.722 245.392   7
   4  -2  -4 860.734 462.054   8
  -4   2   4 911.451 204.454  13
   4   2  -4 1101.96 185.734  13
   4   2  -3 21529.3 2607.36  10
   4  -2  -3 26103.5 2680.68  11
  -4   2   3 26626.5 2631.76  13
   4   2  -3 27435.5 2623.40  13
   4  -2  -3 24936.4 2716.92   8
   4  -2  -3 26427.5 2646.30   7
   4  -2  -2 67760.9 6817.52   4
   4   2  -2 68165.8 6773.96  14
   4   2  -2 50805.0 6768.43  12
   4  -2  -2 64303.4 6829.02  11
   4  -2  -2 68465.0 6801.76   7
   4  -2  -2 66285.9 6854.98   8
  -4   2   2 70486.2 6789.17  13
   4   2  -2 69822.5 6780.76  13
   4  -2  -1 524.585 355.258   4
   4  -2  -1 443.982 254.213   7
   4   2  -1 392.168 107.746  14
   4   2  -1 451.105 143.626  13
  -4   2   1 387.562 172.459  13
   4  -2  -1-142.108 519.373   8
  -4   2   0 36221.1 3988.99  12
  -4  -2   0 37636.0 3989.67   9
   4  -2   0 34654.0 4028.38   4
  -4   2   0 35530.6 3992.31  13
   4   2   0 38949.0 3984.58  13
   4  -2   0 31275.6 4066.96   8
   4  -2   0 36671.2 4012.33   7
  -4   2  -1 17998.9 2046.65  12
  -4  -2  -1 19731.0 2060.50   9
   4  -2   1 17371.9 2103.18   4
  -4   2  -1 18656.2 2051.35  13
   4  -2   1 19512.2 2081.76   7
   4   2   2 11233.7 1244.52   1
  -4   2  -2 11334.0 1255.44  13
  -4  -2  -2 8376.90 1351.15  13
   4  -2   2 11492.6 1293.51   7
  -4  -2  -2 12403.6 1290.29   9
   4   2   3 46634.6 5063.77   1
   4  -2   3 46136.7 5060.25   1
  -4   2  -3 47870.5 5074.01  13
  -4  -2  -3 41175.0 5129.32  13
   4  -2   3 45160.4 5099.70   7
  -4  -2  -3 50942.6 5094.08   9
  -4   2  -4 22928.0 2438.94  13
  -4  -2  -4 21190.8 2529.24  13
   4   2   4 22171.9 2431.09   1
   4  -2   4 21100.6 2425.13   1
  -4  -2  -4 24527.5 2471.94   9
   4   2   5 932.290 278.475   1
   4  -2   5 1299.18 263.564   1
  -4   2  -5 914.316 236.189  13
  -4  -2  -5 1151.47 422.040   9
  -4  -2  -5 657.609 515.873  13
  -4   2  -5 1262.62 247.116  10
   4  -2   6 4781.18 596.968   1
   4   2   6 4572.98 611.141   1
  -4   2  -6 4755.02 592.980  13
  -4  -2  -6 4970.00 705.357   9
  -4  -2  -6 3736.07 757.787  13
  -4   2  -6 5752.44 610.528  10
   4   2   7 2320.05 396.288   1
   4  -2   7 2159.03 367.503   1
  -4  -2  -7 2284.28 571.073  13
  -4   2  -7 2862.91 384.976  10
  -4  -2  -7 1931.35 498.471   9
  -4   2  -7 2357.13 347.358  13
  -4  -2  -8 3974.11 600.377   9
  -4  -2  -8 3130.08 606.432  13
  -4   2  -8 3504.61 466.609  10
   4  -2   8 2973.99 472.492   5
   4   2   8 2853.68 495.431   5
  -4   2  -8 3582.80 447.083  13
  -4  -2  -9 842.353 437.432   9
  -4   2  -9 252.626 252.373  10
   4   2   9 449.166 334.794   5
  -4   2  -9 553.214 216.030  13
  -4  -2  -9-139.517 401.986  13
  -4   2 -10 38659.3 3957.44  10
  -4  -2 -10 34838.4 3990.32   9
   4  -2  10 34296.8 3949.62   5
   4   2  10 36811.1 3959.53   5
  -4  -2 -10 35493.7 3997.69  13
  -4   2 -10 35719.8 3942.21  13
   4   2  11 14350.5 1735.09   5
   4  -2  11 13508.5 1710.38   5
  -4  -2 -11 12434.2 1744.02  13
  -4   2 -11 14450.3 1695.70  13
   4   2  11 15689.1 1665.39  28
  -4  -2 -11 14154.3 1767.09   9
  -4   2 -11 13729.2 1712.05  10
  -4   2 -11 16602.0 1661.27  16
  -4   2 -11 15529.8 1659.26  43
  -4   2 -12 967.570 268.284  30
  -4  -2 -12 461.902 440.764   9
  -4   2 -12 1025.22 195.271  42
  -4   2 -12 938.920 194.292  43
  -4   2 -12 1177.17 336.334  10
  -4   2 -12 1100.24 269.796  13
  -4  -2 -12 895.405 390.644  13
   4   2  12 1097.71 215.541  28
  -4   2 -12 1174.49 196.433  16
  -4   2 -12 925.382 182.140  18
   4   2  12 747.939 214.941  17
   4   2  12 792.150 417.400   5
   4  -2  12 909.820 370.144   5
  -4   2 -13 4282.65 613.224  13
  -4  -2 -13 4062.46 687.622  13
   4   2  13 4894.03 575.642  28
   4   2  13 4019.41 571.033  17
  -4   2 -13 5348.02 557.722  18
  -4  -2 -13 3220.27 735.976   9
  -4   2 -13 4917.12 564.598  43
  -4   2 -13 5245.28 565.607  42
  -4   2 -13 5129.52 608.245  30
  -4   2 -13 4214.84 662.773  10
   4   2  13 4536.56 724.227   5
   4  -2  13 5609.67 676.050   5
  -4  -2 -14 37250.1 4925.04  29
  -4   2 -14 44593.4 4972.24  13
  -4  -2 -14 45893.4 5006.51  13
   4   2  14 48149.9 4933.98  28
  -4  -2 -14 38934.0 4923.85  56
  -4   2 -14 46357.9 4990.45  10
  -4  -2 -14 42879.5 5028.29   9
  -4   2 -14 49496.5 4930.44  43
  -4   2 -14 54538.3 4932.81  42
  -4   2 -14 47279.2 4925.28  18
  -4   2 -14 47833.3 4947.20  30
   4   2  14 46376.7 5005.07   5
  -4   2 -15 15058.9 1706.25  30
  -4   2 -15 15189.4 1672.75  18
  -4  -2 -15 13453.8 1676.68  29
   4   2  15 14191.8 1771.23   5
  -4  -2 -15 15058.8 1818.22   9
  -4   2 -15 13730.2 1751.10  10
  -4  -2 -15 15361.8 1671.66  55
  -4  -2 -15 16092.8 1674.82  54
  -4   2 -15 16372.4 1680.99  43
  -4   2 -15 16949.7 1679.28  42
  -4  -2 -15 14347.9 1674.85  56
  -4   2 -15 14393.2 1725.71  13
  -4  -2 -15 15838.3 1772.75  13
  -4  -2 -16 5539.06 716.548  50
  -4   2 -16 6125.74 697.692  18
  -4  -2 -16 6541.35 884.269   9
  -4   2 -16 5899.61 710.230  43
  -4   2 -16 6483.97 703.972  42
  -4   2 -16 6050.97 752.413  30
  -4  -2 -16 5562.43 708.509  29
   4   2  16 4875.24 834.724   5
  -4   2 -16 6950.89 824.987  10
  -4  -2 -16 6037.48 698.598  55
  -4  -2 -16 6392.60 703.490  54
  -4  -2 -16 6524.91 708.598  56
  -4  -2 -16 6264.39 818.124  13
  -4   2 -16 5739.37 762.261  13
  -4   2 -17 8782.98 867.707  18
  -4  -2 -17 7722.87 1042.41   9
  -4   2 -17 6488.17 918.189  30
  -4  -2 -17 8444.39 877.616  29
  -4  -2 -17 7634.46 871.393  56
  -4   2 -17 6865.12 863.804  42
  -4   2 -17 7090.53 875.306  43
  -4  -2 -17 7796.32 864.229  55
  -4  -2 -17 7811.70 868.073  54
  -4   2 -17 6973.87 971.944  10
  -4  -2 -17 7822.26 881.245  50
  -4  -2 -17 8715.85 975.835  13
  -4   2 -17 6838.45 927.656  13
  -4  -2 -17 7507.43 876.002  19
  -4  -2 -18 3706.12 436.775  55
  -4  -2 -18 3811.04 433.847  54
  -4  -2 -18 3221.18 446.358  19
  -4   2 -18 3547.70 433.346  18
  -4   2 -18 3034.21 442.164  43
  -4  -2 -18 3447.51 441.499  56
  -4  -2 -18 3631.30 448.215  29
  -4  -2 -18 3347.51 453.108  50
  -4  -2 -19 257.853 182.425  55
  -4   2 -19 192.385 170.676  18
  -4  -2 -19 581.604 195.289  56
  -4   2 -19 239.921 190.416  43
  -4  -2 -19 140.618 204.563  19
   4   2  19 242.315 226.579  28
  -4  -2 -19 400.693 198.237  29
  -4  -2 -19 203.634 215.739  50
  -4  -2 -20 2503.64 332.200  29
  -4  -2 -20 2522.34 317.272  55
  -4  -2 -20 2525.22 336.826  19
   4   2  20 2424.21 346.683  28
  -4  -2 -20 2446.69 326.226  56
  -4   2 -20 2544.75 314.795  18
   4  -2  20 1540.31 356.269   3
   4   2  20 1865.52 359.662   3
  -4   2 -20 1939.75 317.297  43
  -4  -2 -20 2518.33 339.466  50
  -4  -2 -21 1286.80 224.409  19
   4   2  21 599.969 236.919  28
  -4  -2 -21 1360.14 216.156  56
  -4   2 -21 1296.06 207.102  18
   4  -2  21 569.907 251.597   3
   4   2  21 1405.46 270.947   3
  -4   2 -21 1171.62 214.814  43
  -4  -2 -21 1392.99 242.414  50
   4  -2  22 148.419 192.601   3
   4   2  22 28.7693 198.790   3
   4  -2  22 210.620 208.781  45
   4   2  22-209.610 180.999  28
  -4  -2 -22 302.700 149.142  56
  -4  -2 -22 124.079 162.572  19
  -4   2 -22 130.451 139.544  18
  -4   2 -22 120.861 161.314  43
   4   2  23 780.058 232.620   3
  -4  -2 -23 1673.37 211.169  19
   4  -2  23 743.384 230.042  45
   4   2  23 1282.40 224.810  28
  -4  -2 -23 1661.07 203.104  56
  -4   2 -23 993.705 203.671  43
  -4   2 -23 1350.21 195.349  18
  -4   2 -24 844.526 145.721  43
  -4  -2 -24 710.368 151.504  19
   4   2  24 285.369 155.024   3
  -4   2 -24 804.068 131.127  18
   4  -2  24 547.152 145.283  38
   4   2  24 700.353 169.999  28
  -4  -2 -24 722.274 138.984  56
   4  -2  24 438.015 176.019  45
  -4  -2 -24 787.519 155.444  51
  -4   2 -25 93.3459 73.4343  25
   4   2  25 139.251 113.474  28
  -4  -2 -25-13.3996 81.1561  56
   4  -2  25-58.1969 125.105  40
  -4  -2 -25 168.005 99.9924  51
  -4   2 -25 12.0774 89.1963  43
   4  -3 -25 2650.53 251.019  41
   4   3 -25 872.407 247.988  43
   4   3 -25 2368.19 261.967  25
   4  -3 -25 2723.68 263.182  50
   4  -3 -25 2977.25 260.987  56
   4  -3 -25 2516.50 256.433  19
  -4   3  25 1773.11 254.406  28
   4   3 -25 988.433 277.984  30
   4  -3 -25 2852.04 259.721  55
   4  -3 -24 781.586 154.460  29
   4  -3 -24 659.137 136.527  51
   4  -3 -24 744.590 150.154  55
  -4   3  24 682.856 141.726  28
   4   3 -24 615.199 187.933  30
   4  -3 -24 847.461 146.165  19
   4   3 -24 400.234 130.596  43
   4  -3 -24 890.652 138.075  41
   4  -3 -24 971.872 153.228  56
   4  -3 -23 13189.0 1291.56  29
   4  -3 -23 13374.7 1285.09  41
   4   3 -23 8020.03 1282.58  43
   4  -3 -23 13524.8 1291.83  54
   4  -3 -23 12818.6 1287.45  55
  -4   3  23 10055.4 1285.84  28
   4  -3 -23 12813.7 1289.44  56
   4   3 -23 8347.56 1298.07  30
   4  -3 -23 12549.2 1282.49  22
   4  -3 -23 12730.9 1287.77  19
   4  -3 -22 335.014 175.717  29
   4   3 -22 569.600 130.475  42
   4   3 -22 292.173 139.954  43
   4  -3 -22 310.003 132.660  22
   4  -3 -22 224.530 155.362  58
   4   3 -22 80.4774 223.100  30
   4  -3 -22 202.181 162.897  19
  -4   3  22 454.956 151.841  28
   4  -3 -22 368.948 178.592  56
   4  -3 -22 358.207 169.297  55
   4  -3 -22 413.618 175.969  54
   4  -3 -22 336.694 158.282  41
   4  -3 -21 239.879 184.290  29
   4   3 -21-50.7280 139.697  42
   4   3 -21-41.5702 144.763  43
   4  -3 -21-142.948 140.633  22
   4  -3 -21 96.5408 163.347  58
   4   3 -21-142.710 229.280  30
   4   3 -21 119.263 134.562  16
  -4   3  21 116.461 163.980  28
   4  -3 -21 84.5369 179.571  56
   4  -3 -21-74.5684 188.049  54
   4  -3 -21 78.7183 171.389  41
   4   3 -20 16586.9 2085.19  30
   4  -3 -20 17484.5 2072.18  54
   4  -3 -20 16893.6 2071.68  29
   4  -3 -20 19951.0 2065.77  22
   4  -3 -20 21248.6 2061.44  27
   4   3 -20 19835.1 2069.51  42
   4   3 -20 18702.1 2066.11  43
   4  -3 -20 19354.5 2067.97  41
   4  -3 -20 16432.3 2069.73  56
   4  -3 -20 19319.4 2069.45  58
  -4   3  20 19481.1 2069.82  28
   4   3 -20 19182.8 2066.15  16
  -4   3  19 3373.35 433.770  17
   4   3 -19 3717.56 420.024  16
   4  -3 -19 3005.98 441.513  54
   4  -3 -19 4007.35 435.667  58
   4  -3 -19 3392.41 407.181  27
  -4   3  19 3230.85 426.053  28
   4  -3 -19 2839.35 432.454  41
   4  -3 -19 3382.79 421.165  22
   4   3 -19 3040.40 418.550  43
   4   3 -19 4114.17 432.392  42
   4   3 -19 2924.31 472.323  30
   4   3 -18 17.7006 253.180  30
   4  -3 -18 31.5081 138.218  47
   4  -3 -18-180.605 201.487  58
   4   3 -18-89.2787 170.542  43
   4  -3 -18 16.8068 172.755  22
   4   3 -18 123.824 166.692  16
  -4   3  18-5.64055 206.763  17
   4  -3 -18 109.620 139.752  26
   4  -3 -18 9.26127 150.271  27
  -4   3  18-288.398 188.374  28
   4  -3 -18 54.8083 207.254  41
   4   3 -18 218.916 181.756  37
   4   3 -17 202.320 190.488  37
   4   3 -17 284.006 177.323  43
   4  -3 -17 539.197 154.173  61
   4   3 -17 233.165 163.968  16
  -4   3  17 283.287 214.156  17
   4  -3 -17 126.580 153.391  47
   4   3 -17-98.9242 258.120  30
  -4   3  17 264.327 181.517  28
   4  -3 -17 277.604 147.271  26
   4  -3 -17 215.063 159.458  27
   4   3 -16 38241.8 3674.49  37
   4   3 -16 31936.5 3670.29  43
  -4   3  16 37807.3 3676.14  17
   4   3 -16 39584.6 3677.00  16
   4  -3 -16 34031.7 3668.70  47
   4   3 -16 31694.0 3687.63  30
   4  -3 -16 26646.3 3805.63  13
   4   3 -16 31945.5 3711.86  13
  -4   3  16 34296.7 3673.24  28
   4  -3 -16 35569.3 3667.82  61
  -4   3  16 30609.3 3672.21  53
   4  -3 -16 27180.3 3823.52   9
  -4   3  16 28451.6 3668.99  25
   4  -3 -16 32375.9 3667.55  27
   4  -3 -16 34888.6 3666.36  26
   4   3 -15 490.567 278.042  30
  -4   3  15 988.653 226.567  53
   4  -3 -15 1045.36 592.794  13
   4   3 -15 1093.79 280.988  13
  -4   3  15 1090.72 219.695  28
   4  -3 -15 972.195 199.846  26
   4  -3 -15 1092.54 205.675  61
  -4   3  15 1126.60 206.323  25
   4   3 -15 1160.21 240.649  37
   4  -3 -15 1144.80 636.533   9
  -4   3  15 1073.66 248.158  17
   4   3 -15 1467.34 217.324  16
   4   3 -15 957.629 211.709  43
  -4   3  14 4116.13 402.989  17
   4   3 -14 3127.03 383.807  16
   4  -3 -14 2330.02 730.151  13
   4   3 -14 2261.06 419.308  30
  -4   3  14 2993.11 382.144  53
   4   3 -14 3134.59 388.798  52
   4   3 -14 2828.10 424.445  13
  -4   3  14 3052.17 375.332  28
   4   3 -14 3166.13 388.181  37
   4  -3 -14 1587.71 753.028   9
   4   3 -14 2880.75 371.712  43
  -4   3  14 2153.71 366.739  25
   4  -3 -14 2886.50 368.217  61
   4   3 -13-193.096 199.227  37
   4  -3 -13 1502.60 645.045   9
   4   3 -13 388.714 178.063  16
   4   3 -13 372.542 160.044  43
   4   3 -13 133.505 233.281  30
  -4   3  13 584.634 174.465  28
   4   3 -13 283.623 198.593  52
  -4   3  13 561.071 160.279  25
   4  -3 -13 1029.90 688.391  13
   4   3 -13 424.176 196.648  46
   4   3 -13 512.862 228.488  13
  -4   3  12 4313.34 597.348  34
   4   3 -12 6565.97 616.826  16
   4   3 -12 5008.66 603.777  43
   4  -3 -12 4070.98 928.566   9
   4   3 -12 3889.39 630.483  30
  -4   3  12 5673.67 608.970  25
   4   3 -12 5653.20 618.488  52
   4  -3 -12 4452.17 979.397  13
   4   3 -12 5949.72 616.277  37
   4   3 -12 5858.26 652.862  13
   4   3 -12 5202.79 614.432  46
  -4   3  11 238.890 123.039  34
   4   3 -11 158.404 142.415  16
   4   3 -11 290.327 138.213  43
  -4   3  11 271.810 129.689  43
   4  -3 -11 616.869 670.375   9
   4   3 -11 447.394 204.280  13
   4   3 -11 276.965 179.585  52
  -4   3  11 156.584 139.400  25
   4  -3 -11-91.6696 706.372  13
   4   3 -11 579.458 180.526  37
   4   3 -11 376.962 171.951  46
   4   3 -11-6.86375 193.316  30
   4   3 -10 414.596 214.135  30
   4   3 -10 690.445 216.457  13
   4  -3 -10-47.0871 712.184  13
   4   3 -10 769.676 186.894  46
  -4   3  10 1291.65 174.314  25
  -4   3  10 738.787 162.345  43
  -4   3  10 875.866 152.703  34
   4  -3 -10 980.264 617.571   9
   4   3  -9 89.1998 142.585  46
   4   3  -9 162.389 177.623  13
  -4   3   9 352.798 105.404  34
   4  -3  -9 468.345 640.255   9
  -4   3   9 178.464 122.856  25
   4  -3  -9 557.736 694.116  13
   4  -3  -8 411.163 691.373  13
   4  -3  -8 266.004 326.413  11
   4   3  -8 687.643 184.511  52
   4   3  -8 569.336 169.301  37
  -4   3   8 603.919 128.615  34
   4   3  -8 648.069 163.427  16
  -4   3   8 863.539 150.715  25
   4   3  -8 480.622 192.508  13
   4  -3  -8 789.898 624.427   9
   4   3  -7 9507.07 1029.12  52
   4  -3  -7 5499.20 1313.74  13
   4   3  -7 6466.53 1026.99  12
   4  -3  -7 9527.98 1135.37  11
   4   3  -7 9440.04 1027.05  37
   4   3  -7 9667.12 1055.18  13
  -4   3   7 11962.7 1030.22  25
   4   3  -6 3195.65 359.673  13
   4   3  -6 2425.67 328.949  12
   4  -3  -6 2797.54 478.208  11
   4   3  -5-74.6755 156.929  13
   4  -3  -5-231.223 316.937  11
   4   3  -4 882.025 196.409  13
   4  -3  -4 914.420 345.830  11
   4  -3  -4 372.158 457.151   8
  -4   3   3 328.133 190.668  13
   4   3  -3 235.171 152.372  13
   4  -3  -3 617.597 329.810  11
   4  -3  -3 292.999 439.342   8
  -4   3   2 31273.5 3395.46  13
   4   3  -2 32379.1 3384.76  13
   4  -3  -2 28941.5 3447.71  11
   4  -3  -2 27788.9 3488.09   8
   4  -3  -1 122.102 324.300  11
   4  -3  -1 461.286 346.076   4
   4   3  -1 350.636 160.183  13
  -4   3   1 140.664 182.068  13
   4  -3  -1 599.112 503.323   8
   4  -3   0 21848.4 2507.24   4
  -4   3   0 23076.2 2465.48  13
   4  -3   0 20883.1 2589.89   8
   4  -3   1 1448.08 415.579   4
  -4   3  -1 1084.01 238.189  13
   4  -3   1 1182.16 538.432   8
  -4  -3  -2 531.046 484.802  13
  -4   3  -2 637.137 178.780  12
   4  -3   2 364.162 383.174   4
  -4   3  -2 367.147 202.211  13
   4  -3   2 209.282 578.829   8
  -4  -3  -3 1227.15 576.943  13
  -4   3  -3 1775.66 243.823  12
   4  -3   3 799.887 454.210   4
  -4   3  -3 998.211 255.868  13
  -4  -3  -4 136.114 512.406  13
  -4   3  -4 129.517 152.504  12
  -4   3  -4-74.1628 203.964  13
   4  -3   4-340.915 419.102   4
  -4   3  -5 13941.3 1351.25  25
  -4   3  -5 11829.4 1339.72  15
  -4  -3  -5 6187.48 1516.95  13
  -4   3  -5 11136.8 1368.23  12
  -4   3  -5 11553.3 1382.03  13
  -4   3  -5 14716.1 1353.17  42
   4  -3   5 9133.18 1398.25   7
  -4   3  -5 11963.3 1342.03  23
  -4   3  -6 5388.86 662.110  23
  -4   3  -6 6491.12 717.723  13
  -4   3  -6 6476.95 670.879  25
  -4   3  -6 5742.21 656.121  15
  -4   3  -6 6316.11 663.774  16
  -4   3  -6 5221.79 661.317  43
  -4   3  -6 6874.74 675.678  42
  -4   3  -6 5445.63 692.405  12
  -4  -3  -6 4403.16 909.759  13
   4  -3   6 3871.53 745.625   7
  -4   3  -7 10936.0 1092.16  25
  -4   3  -7 9736.82 1084.53  43
  -4   3  -7 10841.7 1134.66  13
  -4   3  -7 10596.7 1086.48  16
  -4   3  -7 9202.84 1084.26  23
   4  -3   7 7359.71 1160.21   7
  -4  -3  -7 7193.84 1266.71  13
  -4   3  -7 8742.70 1111.96  12
  -4   3  -8 12687.4 1407.78  43
  -4   3  -8 14931.1 1420.39  42
   4   3   8 11697.2 1407.91  28
   4  -3   8 8315.35 1480.03   7
  -4   3  -8 13380.7 1408.64  16
   4   3   8 14416.2 1408.76  17
  -4   3  -8 11668.6 1436.17  12
  -4  -3  -8 7844.20 1564.23  13
  -4   3  -8 12735.7 1453.38  13
  -4   3  -9 3139.83 462.710  12
  -4  -3  -9 1545.31 652.552  13
   4  -3   9 1887.63 542.703   7
   4   3   9 3273.92 426.772  28
  -4   3  -9 2995.90 474.167  13
  -4   3  -9 3721.70 424.806  43
  -4   3  -9 4040.70 436.853  42
   4   3   9 3667.79 426.383  17
  -4   3  -9 3626.74 420.560  16
  -4   3 -10 2778.62 336.934  18
   4   3  10 2641.72 355.156  17
  -4  -3 -10 2471.89 526.348   9
   4   3  10 2682.26 357.021  28
  -4   3 -10 1769.60 364.016  30
  -4   3 -10 2428.87 392.008  12
   4  -3  10 2041.75 517.030   7
  -4   3 -10 3046.06 353.174  43
  -4   3 -10 3368.11 363.608  42
  -4   3 -10 2526.19 408.414  13
  -4  -3 -10 1468.10 575.368  13
  -4  -3 -11 10930.2 1452.90  13
  -4   3 -11 11067.5 1350.61  13
   4   3  11 12576.6 1307.47  28
  -4   3 -11 14198.1 1304.72  43
  -4   3 -11 14247.2 1315.36  42
   4   3  11 9753.58 1290.87  53
  -4  -3 -11 7971.36 1403.98   9
  -4   3 -11 8740.15 1310.54  30
   4   3  11 13363.3 1304.62  17
  -4   3 -11 12725.7 1297.47  18
  -4   3 -11 10444.9 1336.23  12
  -4  -3 -12-58.1913 419.872  13
  -4   3 -12 1073.58 284.109  13
  -4   3 -12 580.220 198.925  43
  -4   3 -12 345.181 208.027  42
   4   3  12 552.416 216.627  17
  -4   3 -12 807.899 178.068  18
  -4  -3 -12 433.376 457.441   9
   4   3  12 471.680 215.421  28
  -4   3 -12 203.695 228.448  30
  -4   3 -12 439.764 235.493  12
  -4  -3 -13 6542.36 979.210  13
   4   3  13 7832.25 857.113  28
  -4   3 -13 8049.08 850.475  43
  -4   3 -13 7714.06 859.300  42
   4   3  13 6601.60 849.727  17
  -4   3 -13 8425.04 842.993  18
  -4  -3 -13 5590.69 1001.95   9
  -4   3 -13 7693.10 893.218  12
  -4   3 -13 6040.88 867.331  30
  -4  -3 -14 3157.49 634.359  13
  -4   3 -14 4549.80 515.829  42
  -4   3 -14 3875.29 538.278  12
  -4   3 -14 3435.39 534.315  30
  -4  -3 -14 4488.61 649.916   9
   4   3  14 4137.87 512.499  28
   4   3  14 4008.63 506.828  17
  -4   3 -14 5116.84 492.805  18
  -4  -3 -14 3229.64 493.002  56
  -4  -3 -15 1385.76 242.378  56
  -4   3 -15 1646.70 266.985  42
  -4  -3 -15 1030.17 252.054  29
   4   3  15 1448.97 269.011  28
  -4   3 -15 1321.13 228.619  18
  -4   3 -15 841.777 304.889  30
  -4   3 -16 2090.83 392.177  30
   4   3  16 2498.04 367.379  28
  -4  -3 -16 2065.83 363.704  50
  -4   3 -16 2471.13 351.278  42
  -4  -3 -16 2712.65 344.971  56
  -4  -3 -16 2586.59 355.694  29
  -4   3 -16 2984.73 355.388  63
  -4   3 -16 2737.65 337.658  18
  -4  -3 -17 756.026 236.145  50
  -4   3 -17 1286.28 215.104  23
  -4   3 -17 1275.78 229.646  63
   4   3  17 994.208 241.884  28
  -4  -3 -17 1121.40 211.400  56
  -4   3 -17 926.830 199.906  18
  -4  -3 -17 781.970 217.056  29
  -4  -3 -18 3748.17 493.544  50
  -4  -3 -18 3827.78 479.507  29
  -4   3 -18 4115.94 480.125  63
   4   3  18 3488.06 495.283  28
  -4   3 -18 4289.77 480.196  23
  -4  -3 -18 4222.08 487.194  19
  -4  -3 -18 4042.17 474.748  56
  -4  -3 -19 9391.02 1105.65  50
  -4  -3 -19 9455.90 1103.28  19
  -4   3 -19 11003.8 1100.72  23
  -4  -3 -19 10421.6 1100.27  29
  -4   3 -19 9866.76 1098.29  63
  -4  -3 -19 9960.27 1096.24  56
   4   3  19 9030.93 1107.40  28
   4   3  20 65.6316 178.977  28
  -4  -3 -20 552.274 160.216  29
  -4  -3 -20 351.112 177.010  51
  -4  -3 -20 484.267 176.278  50
   4  -3  20 482.972 205.415  45
  -4   3 -20 555.940 163.000  43
  -4   3 -20 954.301 160.128  23
  -4  -3 -20 653.828 172.540  19
  -4   3 -20 476.911 157.941  25
  -4  -3 -20 640.413 150.249  56
  -4   3 -21 512.267 124.721  15
  -4  -3 -21 381.234 162.625  51
  -4  -3 -21 527.134 129.621  56
  -4  -3 -21 392.460 156.232  50
   4  -3  21 149.791 183.429  45
  -4   3 -21 597.301 156.395  43
  -4   3 -21 690.306 148.861  25
   4   3  21 474.533 170.905  28
  -4  -3 -21 539.748 152.937  19
  -4   3 -21 768.268 136.709  23
   4   3  22 110.887 135.821  28
  -4  -3 -22 42.6194 132.868  51
  -4   3 -22 196.348 116.792  43
  -4   3 -22 189.110 108.771  25
   4  -3  22 92.2306 149.542  45
  -4  -3 -22 78.2635 117.485  19
  -4   3 -22 49.4723 87.3089  15
  -4   3 -23 2987.15 316.988  15
  -4   3 -23 3792.89 328.947  25
  -4   3 -23 2397.35 325.475  43
   4  -3  23 1421.40 330.393  45
  -4  -3 -23 4035.05 334.123  51
   4  -3  23 2693.51 331.506  38
   4  -3  23 2384.60 336.089  40
   4  -3  23 2309.85 340.474  30
  -4  -3 -23 3252.99 325.476  19
   4   3  23 2282.95 332.231  28
   4  -4 -22 543.991 95.9801  54
   4  -4 -22 310.235 100.100  29
   4   4 -22 354.587 101.462  63
   4  -4 -22 479.202 95.9520  56
   4   4 -22 120.931 86.8082  25
   4  -4 -22 577.251 106.248  50
   4   4 -21 329.786 122.266  42
   4  -4 -21 455.949 132.780  56
   4  -4 -21 693.037 126.222  55
   4  -4 -21 739.114 135.314  54
   4  -4 -21 481.163 137.972  29
   4   4 -21 509.029 122.233  25
   4   4 -21 677.588 141.523  63
   4  -4 -21 657.124 101.098  22
   4  -4 -21 906.086 145.926  50
   4  -4 -20 6184.73 770.356  50
   4  -4 -20 6302.31 768.516  29
   4  -4 -20 7020.00 758.086  22
   4   4 -20 7632.53 768.364  25
   4  -4 -20 6295.76 766.745  56
   4  -4 -20 6697.07 763.117  55
   4  -4 -20 7069.56 767.730  54
   4  -4 -20 7333.52 758.508  41
   4   4 -20 6333.58 767.071  42
   4  -4 -20 7287.43 761.240  58
   4  -4 -19 276.728 133.584  58
   4  -4 -19 202.136 133.149  41
   4  -4 -19 349.313 118.757  22
   4  -4 -19 318.863 156.188  54
   4  -4 -19 305.386 159.633  56
   4  -4 -19 388.559 164.778  29
   4   4 -19 314.547 143.472  42
   4   4 -19 190.189 130.483  25
   4   4 -18 188.550 146.668  16
  -4   4  18-20.7281 170.956  17
   4  -4 -18-16.7062 148.556  41
   4   4 -18 101.787 158.120  23
   4  -4 -18-110.320 126.449  22
   4   4 -18 10.2403 158.548  42
   4  -4 -18 232.215 177.091  54
   4  -4 -18 66.8114 143.805  58
   4   4 -18-266.343 142.022  25
   4   4 -17 51.5210 172.127  42
   4   4 -17 286.905 169.725  23
   4  -4 -17 261.493 145.004  22
   4  -4 -17 315.832 161.147  41
   4   4 -17 185.758 149.488  25
   4  -4 -17 241.786 168.641  58
   4   4 -17 280.468 161.001  16
  -4   4  17 380.462 187.190  17
   4   4 -16 8454.83 938.088  25
   4  -4 -16 7523.99 928.825  41
  -4   4  16 6975.46 928.100  53
  -4   4  16 9355.94 937.814  17
   4   4 -16 9077.66 936.139  16
   4  -4 -16 8234.56 918.481  27
   4   4 -16 9168.18 941.422  42
   4   4 -15 119.805 187.379  42
   4  -4 -15 528.342 142.566  27
  -4   4  15 386.537 171.992  53
  -4   4  15 418.237 141.364  25
   4   4 -15 489.879 176.497  25
   4   4 -15 579.762 170.680  16
  -4   4  15 171.248 201.722  17
  -4   4  14 1834.33 287.945  53
  -4   4  14 1808.11 274.357  25
   4   4 -14 1850.63 291.650  25
  -4   4  14 2584.15 310.163  17
  -4   4  13 544.712 183.641  53
   4   4 -13 409.961 173.962  25
  -4   4  13 514.762 160.792  25
  -4   4  13 596.941 215.145  17
  -4   4  12 6850.48 829.102  25
   4   4 -12 7140.74 839.473  16
  -4   4  12 7771.59 836.412  53
   4   4 -12 7745.20 838.765  25
   4   4 -11 1198.19 238.046  23
  -4   4  11 1050.38 182.984  34
   4   4 -11 1100.81 233.347  16
  -4   4  11 1479.37 226.727  53
  -4   4  11 1369.81 208.403  25
   4   4 -11 1298.87 227.340  25
   4   4 -10 679.205 189.909  25
  -4   4  10 828.896 163.775  25
   4   4 -10 484.415 179.320  16
   4   4 -10 347.930 205.457  37
   4   4 -10 737.581 202.252  23
  -4   4  10 803.998 145.442  34
   4   4  -9 1913.44 250.976  25
  -4   4   9 1873.83 238.519  25
   4   4  -9 1598.84 258.892  16
   4   4  -9 1669.85 268.056  37
   4   4  -9 1130.06 259.860  23
   4  -4  -9 1831.45 775.212  13
  -4   4   9 1327.83 218.188  34
   4   4  -8 1712.51 253.765  25
  -4   4   8 1656.73 242.738  25
   4   4  -8 1316.30 261.286  37
   4   4  -8 1522.06 247.640  16
   4   4  -8 1472.58 253.386  23
  -4   4   8 1822.66 224.832  34
   4   4  -7 4836.10 523.375  25
   4   4  -7 4086.49 523.169  37
   4   4  -7 3733.59 515.333  16
  -4   4   7 5098.22 521.320  25
   4   4  -7 4207.69 517.764  23
  -4   4   7 4606.96 507.264  34
  -4   4   6 1120.70 174.336  34
   4   4  -6 981.218 212.829  37
  -4   4   6 1110.49 190.735  25
   4   4  -6 1129.50 209.493  25
   4   4  -6 1175.54 197.400  16
   4   4  -6 765.491 208.585  23
   4   4  -5 6635.34 792.561  16
  -4   4   5 8202.56 801.194  25
   4   4  -5 8630.37 805.529  25
  -4   4   5 7512.39 787.003  43
   4   4  -5 6020.11 793.143  37
   4   4  -5 6770.98 828.626  13
   4   4  -5 6181.52 789.658  23
  -4   4   4 227.520 127.791  43
   4   4  -4 99.6669 157.568  25
  -4   4   4 147.506 144.745  25
   4   4  -4 299.885 161.983  37
   4   4  -4 54.9466 130.981  16
   4   4  -4 195.366 151.256  23
   4  -4  -4 174.170 790.340  13
  -4   4   3 6848.15 811.007  43
   4   4  -3 6610.42 814.743  37
   4   4  -3 9399.11 830.834  25
  -4   4   3 8675.23 830.599  25
   4   4  -3 6515.08 813.905  16
   4   4  -3 7007.82 817.283  23
   4  -4  -2 4427.63 962.413   8
  -4   4   2 5406.84 713.739  63
  -4   4   2 6529.94 702.307  43
   4   4  -2 5175.59 700.471  37
   4   4  -2 5822.49 702.813  23
   4   4  -2 7986.39 715.382  25
  -4   4   2 8232.63 724.342  25
   4   4  -2 5910.81 699.828  16
  -4   4   1 3300.47 384.277  25
  -4   4   1 2914.37 356.235  43
  -4   4   1 2541.25 379.981  63
   4  -4  -1 2691.85 716.340   8
   4  -4   0 6068.56 1059.33   8
  -4   4   0 6901.53 818.021  63
  -4   4   0 9804.13 834.938  25
  -4   4   0 7225.95 801.085  43
   4  -4   0 6683.79 949.449  11
  -4   4   0 6174.76 805.074  42
   4  -4   1 260.426 377.518  11
  -4   4  -1 329.083 197.005  63
   4  -4   1 178.980 614.583   8
  -4   4  -1 548.935 164.006  42
  -4   4  -1 406.851 149.262  43
  -4   4  -2 2856.94 409.541  42
  -4   4  -2 3900.04 429.164  63
  -4   4  -2 3486.70 398.278  43
  -4   4  -2 3475.57 418.585  23
   4  -4   2 1331.89 774.345   8
   4  -4   2 1844.89 570.903  11
  -4   4  -3 9760.26 1066.10  43
  -4   4  -3 11145.4 1086.11  63
  -4   4  -3 9213.01 1073.57  42
   4  -4   3 7487.63 1330.42   8
   4  -4   3 6514.73 1193.46  11
  -4   4  -4 2740.65 337.567  43
  -4   4  -4 2321.28 363.837  63
  -4   4  -4 2780.80 336.088  15
   4  -4   4 1574.11 512.225  11
  -4   4  -4 2778.81 349.611  42
   4  -4   4 1123.20 745.893   8
  -4   4  -5 1558.70 230.991  15
  -4   4  -5 1370.15 271.773  63
  -4   4  -5 1565.49 313.442  13
  -4   4  -5 1737.54 264.944  42
  -4   4  -5 1295.20 223.690  43
  -4   4  -6 3569.91 478.030  42
   4  -4   6 3121.93 652.441   4
  -4   4  -6 3812.59 454.208  43
   4  -4   6 2717.62 824.972   8
  -4   4  -6 3738.88 472.418  23
  -4   4  -6 4167.09 459.168  15
  -4   4  -6 3895.21 525.115  13
  -4   4  -7 14168.6 1633.93  13
   4  -4   7 9209.98 1813.72   8
  -4   4  -7 14608.5 1585.93  23
   4  -4   7 8997.55 1711.58   4
  -4   4  -7 14048.1 1579.80  43
  -4   4  -7 13441.4 1592.17  42
   4   4   7 15346.0 1584.26  17
  -4   4  -7 15183.1 1581.64  15
  -4   4  -7 15530.7 1597.89  25
  -4   4  -8 1920.51 329.503  63
  -4   4  -8 2335.07 312.712  23
  -4   4  -8 2280.49 314.222  25
  -4   4  -8 2240.46 326.793  42
  -4   4  -8 1680.28 290.522  43
   4  -4   8 794.610 719.852   8
  -4   4  -8 1756.98 362.519  13
  -4   4  -8 1559.18 335.038  12
   4   4   8 2679.14 307.606  17
  -4   4  -8 2154.09 289.828  15
  -4   4  -9 186.621 187.771  23
   4   4   9 113.752 188.368  17
  -4   4  -9-73.1268 152.261  15
  -4   4  -9 121.846 162.090  43
  -4   4  -9-34.7516 214.000  63
  -4   4  -9 271.438 189.388  25
  -4   4 -10 12355.4 1282.63  25
  -4   4 -10 11005.6 1275.69  23
   4   4  10 10913.0 1269.10  17
  -4   4 -10 12473.5 1268.66  15
  -4   4 -10 11138.6 1267.66  43
  -4   4 -10 10823.3 1282.41  63
  -4   4 -11-85.2233 187.105  23
   4   4  11 205.334 198.827  17
  -4   4 -11 196.044 144.920  15
  -4   4 -11 189.328 190.531  42
  -4   4 -11 144.165 169.449  43
  -4   4 -11 304.932 213.570  63
  -4   4 -11-45.5142 190.767  25
  -4   4 -12 5710.44 689.711  25
  -4   4 -12 4920.12 690.923  42
  -4   4 -12 6203.37 684.095  23
  -4   4 -12 6776.02 675.788  15
   4   4  12 5244.42 681.803  17
  -4   4 -12 5975.17 695.260  63
  -4   4 -12 6141.09 676.516  43
  -4   4 -13 692.030 201.426  25
  -4   4 -13 586.571 201.313  23
  -4   4 -13 790.548 222.377  42
  -4   4 -13 842.365 184.417  43
   4   4  13 557.190 178.934  28
   4   4  13 738.471 208.983  17
  -4   4 -13 879.692 175.348  15
  -4   4 -13 749.734 223.749  63
  -4   4 -14 294.451 172.440  25
  -4   4 -14 12.8126 193.239  42
  -4   4 -14 130.419 148.040  43
  -4   4 -14-14.9342 179.980  23
   4   4  14 285.696 150.100  28
  -4   4 -14 216.880 135.627  15
  -4   4 -14 274.412 190.613  63
  -4   4 -15 8849.77 910.938  63
  -4   4 -15 7728.14 899.748  43
   4   4  15 6982.29 895.741  28
  -4  -4 -15 6482.33 900.061  50
  -4   4 -15 7830.97 910.336  25
  -4   4 -15 9504.48 897.593  15
  -4   4 -15 9384.41 906.803  23
   4   4  16 52.6884 132.395  28
  -4   4 -16 99.6968 168.447  63
  -4  -4 -16 87.9850 153.141  50
  -4   4 -16 128.872 134.989  43
  -4   4 -16 188.828 151.247  25
  -4   4 -16 162.783 120.479  15
  -4   4 -16 82.9331 160.121  23
   4   4  17 563.095 154.489  28
  -4   4 -17 955.022 179.503  63
  -4  -4 -17 710.841 169.470  50
  -4   4 -17 585.516 157.732  43
  -4   4 -17 778.501 178.578  25
  -4   4 -17 920.237 144.932  15
  -4  -4 -17 620.343 163.323  19
  -4   4 -17 1017.92 176.004  23
   4   4  18 475.051 113.652  28
  -4   4 -18 65.5958 114.208  43
  -4   4 -18 325.029 126.290  63
  -4   4 -18 96.9413 95.6003  15
  -4   4 -18 39.4563 130.420  23
  -4  -4 -18 149.918 123.137  19
  -4   4 -18 379.670 134.542  25
  -4  -4 -18 294.056 121.385  50
  -4  -4 -19 197.671 125.070  51
  -4   4 -19 246.290 102.002  43
  -4   4 -19 185.053 111.329  23
  -4  -4 -19 333.925 102.418  19
  -4   4 -19 159.635 81.5053  15
   4  -4  19 42.9628 126.844  40
  -4  -4 -19 219.511 97.6413  50
  -4   4 -19 398.799 103.625  63
  -4   4 -19 399.131 118.015  25
  -4   4 -20 438.469 96.4966  25
  -4   4 -20 160.483 81.2603  43
  -4  -4 -20 249.264 98.9552  51
   4  -5 -17 329.866 99.7917  50
   4  -5 -16 656.294 119.981  56
   4  -5 -16 652.364 122.153  54
   4   5 -16 477.334 119.797  23
   4   5 -16 702.606 135.320  63
   4  -5 -15 243.108 127.625  54
   4   5 -15 474.234 137.423  63
   4   5 -15 503.116 121.212  23
   4  -5 -15 439.058 95.6297  22
   4   5 -15 293.920 94.9860  25
   4  -5 -14 1535.34 203.362  58
   4   5 -14 1499.10 224.678  42
   4   5 -14 1212.82 199.205  25
   4   5 -14 1665.28 224.536  63
   4   5 -14 1776.36 211.454  23
   4   5 -13-18.7268 126.628  23
   4   5 -13 286.106 145.803  42
  -4   5  13 56.4989 117.399  53
   4   5 -13-25.3581 119.686  16
   4   5 -13 100.234 105.214  25
   4   5 -13 11.9973 146.263  63
   4   5 -12 305.525 132.137  23
   4   5 -12 92.7315 138.282  42
  -4   5  12 42.7636 126.184  53
   4   5 -12-127.737 127.342  16
  -4   5  12 25.2111 98.4456  25
   4   5 -12 65.2333 112.657  25
   4   5 -12-119.382 158.744  63
   4   5 -11-233.850 141.160  23
   4   5 -11-14.5358 141.552  42
  -4   5  11 42.0535 129.569  53
   4   5 -11 16.1594 123.049  16
  -4   5  11 83.0180 105.794  25
   4   5 -11-70.5059 121.051  25
   4   5 -11 138.284 151.304  63
   4   5 -10 452.588 159.517  23
   4   5 -10 504.547 166.383  42
  -4   5  10 810.341 158.993  53
   4   5 -10 432.306 142.763  16
   4   5 -10 505.172 147.153  25
  -4   5  10 615.593 135.101  25
   4   5 -10 647.182 175.084  63
   4   5  -9 112.953 145.010  23
   4   5  -9-273.716 163.373  42
  -4   5   9 121.909 145.284  53
   4   5  -9-8.41235 124.715  16
  -4   5   9 235.099 112.723  25
   4   5  -9-47.5309 120.926  25
   4   5  -9 265.131 155.708  63
   4   5  -8 2044.22 304.692  63
   4   5  -8 1909.48 300.938  42
  -4   5   8 2947.42 306.317  53
   4   5  -8 2015.59 289.879  16
   4   5  -8 2452.76 293.265  25
  -4   5   8 2414.12 295.788  25
   4   5  -7 458.531 170.789  42
  -4   5   7 1127.84 160.314  25
   4   5  -7 901.040 153.768  25
   4   5  -7 428.955 151.316  16
   4   5  -7 830.056 182.441  63
  -4   5   7 754.372 132.264  34
  -4   5   6 10922.7 1056.00  34
   4   5  -6 7885.27 1061.55  42
   4   5  -6 10219.0 1059.69  25
   4   5  -6 7445.94 1054.47  16
   4   5  -6 9342.26 1063.60  63
  -4   5   6 12978.1 1070.30  25
   4   5  -5-133.059 146.741  42
   4   5  -5-33.4223 126.325  25
  -4   5   5 116.864 133.459  25
   4   5  -5-84.9917 115.999  16
   4   5  -5-106.307 157.264  63
  -4   5   5 81.6647 94.0240  34
  -4   5   4 91.1207 95.5690  34
  -4   5   4-15.6240 138.935  25
   4   5  -4 137.041 125.112  42
  -4   5   3 513.482 125.911  34
  -4   5   3 250.561 159.587  25
  -4   5   2 20878.8 2377.53  34
  -4   5   2 23445.9 2387.29  25
  -4   5   1 1351.79 218.959  25
  -4   5   1 1318.25 191.513  34
  -4   5   0 6496.78 738.375  25
  -4   5  -1 3520.60 434.209  25
  -4   5  -2 794.642 192.064  25
  -4   5  -3 405.471 173.381  25
  -4   5  -4 3180.08 448.041  63
  -4   5  -4 3998.24 445.393  25
   4   5   5 672.422 158.431  17
  -4   5  -5 289.100 194.785  63
  -4   5  -5 347.488 125.497  43
  -4   5  -6 4318.79 459.892  25
  -4   5  -6 3120.99 427.576  43
  -4   5  -6 3838.45 462.126  63
   4   5   6 4208.23 440.224  17
  -4   5  -7 2211.56 305.717  63
  -4   5  -7 1826.05 261.562  43
   4   5   7 2446.55 279.417  17
  -4   5  -8 193.411 178.963  63
  -4   5  -8 205.124 107.262  43
   4   5   8-134.899 141.530  17
  -4   5  -9 56.8292 105.153  43
   4   5   9 246.631 138.002  17
  -4   5 -10 738.963 133.541  43
  -4   5 -11 2802.64 286.853  63
  -4   5 -11 1728.50 244.063  43
  -4   5 -12 276.348 149.519  63
  -4   5 -12 34.9811 83.5903  43
  -4   5 -13 159.574 129.095  63
  -4   5 -13-80.2345 72.0767  43
  -4   5 -13 327.515 119.878  25
  -4   5 -14 242.277 110.173  25
  -4   5 -15 79.1680 81.1285  25
  -4   6   2 682.109 103.815  25
  -4   6   2 755.339 115.129  53
  -4   6   1 292.395 79.4018  25
  -4   6   1 515.543 89.0223  53
  -4   6   0 341.311 78.8728  25
  -4   6  -1 789.597 113.261  25
  -4   6  -2 310.669 73.4064  25
  -4   6  -3 24.8474 55.2970  25
   5   0 -29-39.2390 77.1509  43
  -5   0  28-9.40234 97.4991  28
   5   0 -28 2.94215 109.919  43
   5   0 -28 93.3699 103.838  56
   5   0 -27 891.142 156.044  36
   5   0 -27 1145.07 159.920  56
   5   0 -26-116.827 145.388  56
   5   0 -26-6.45856 154.962  36
  -5   0  26 110.180 148.067  28
   5   0 -26 82.9368 164.803  30
   5   0 -25 1573.56 241.013  56
   5   0 -25 1794.51 246.216  36
  -5   0  25 1489.52 242.412  28
   5   0 -25 1101.22 260.926  30
   5   0 -24-117.918 180.807  56
   5   0 -24 91.5134 187.439  36
  -5   0  24-151.790 175.970  28
   5   0 -24 70.6975 142.041  31
   5   0 -24-14.6561 219.726  30
  -5   0  23 1341.19 272.672  28
   5   0 -23 1771.97 253.044  19
   5   0 -23 1888.02 283.883  55
   5   0 -23 1501.06 268.727  56
   5   0 -23 1826.40 372.106   2
   5   0 -23 1800.80 278.650  36
   5   0 -23 1854.21 246.261  31
   5   0 -23 1338.28 304.107  30
   5   0 -22 293.291 231.918  30
   5   0 -22-54.3446 152.028  31
   5   0 -22-32.8002 300.352   2
   5   0 -22-323.008 168.619  19
  -5   0  22-191.753 190.763  28
   5   0 -22 39.2359 206.247  55
   5   0 -22 215.093 210.574  41
   5   0 -22 22.2164 188.968  56
   5   0 -21 6439.42 1103.87   9
  -5   0  21 8888.81 1019.63  28
   5   0 -21 8768.69 1005.66  31
   5   0 -21 7142.29 1032.40  30
   5   0 -21 10343.8 1088.95  13
   5   0 -21 7236.38 1120.58  10
   5   0 -21 9992.73 1018.88  56
   5   0 -21 8933.22 1010.51  57
   5   0 -21 9558.09 1010.27  19
   5   0 -21 8390.48 1060.93   2
   5   0 -21 9660.05 1020.49  55
   5   0 -21 10221.6 1022.63  41
   5   0 -20 66.6054 208.603  41
   5   0 -20 23.3095 394.664   9
   5   0 -20 233.002 244.865  30
   5   0 -20 55.6517 161.425  31
   5   0 -20-5.57684 202.851  55
   5   0 -20 55.7043 204.470  29
   5   0 -20-122.379 202.661  50
   5   0 -20-116.462 286.614  13
   5   0 -20 45.8960 160.738  19
   5   0 -20-86.0687 310.803   2
   5   0 -20 58.1771 170.865  57
   5   0 -20 230.735 198.427  56
  -5   0  20 96.9392 194.958  28
   5   0 -19 22641.0 2499.88  41
   5   0 -19 21600.4 2498.38  55
   5   0 -19 25744.6 2507.25  54
  -5   0  19 23769.5 2502.46  28
   5   0 -19 21656.8 2490.80  31
   5   0 -19 21299.6 2510.65  30
   5   0 -19 24453.7 2563.29  13
   5   0 -19 24109.7 2502.35  29
   5   0 -19 25075.5 2503.35  50
   5   0 -19 23191.3 2494.62  19
   5   0 -19 22905.8 2495.69  57
   5   0 -19 22245.8 2498.17  56
   5   0 -19 18194.0 2570.48   9
   5   0 -19 21797.0 2524.76   2
   5   0 -18 15.5750 198.173  41
   5   0 -18 339.801 407.350   9
   5   0 -18-92.6214 278.938  13
   5   0 -18 255.844 180.753  50
   5   0 -18 106.090 210.774  30
   5   0 -18 86.2486 186.449  29
   5   0 -18-24.0104 151.094  19
  -5   0  18-222.807 183.258  28
   5   0 -18 108.275 168.834  26
   5   0 -18-29.3186 264.576   2
   5   0 -18-147.466 166.902  57
   5   0 -18-77.0743 192.776  55
   5   0 -18 42.8812 197.203  54
   5   0 -18 5.27142 184.780  56
   5   0 -17 15470.8 1699.35  57
   5   0 -17 15086.9 1701.61  56
   5   0 -17 16649.4 1704.23  50
   5   0 -17 13803.0 1787.25   9
   5   0 -17 15288.9 1702.88  41
   5   0 -17 16560.0 1705.76  58
   5   0 -17 13305.8 1776.48   7
   5   0 -17 14872.8 1735.33   6
   5   0 -17 13751.7 1715.00  30
   5   0 -17 15591.7 1704.62  29
   5   0 -17 17408.6 1769.13  13
   5   0 -17 15270.5 1698.89  26
   5   0 -17 15701.3 1701.41  55
   5   0 -17 16585.8 1707.21  54
   5   0 -17 15195.4 1697.71  19
   5   0 -17 13639.0 1726.46   2
  -5   0  17 16674.0 1707.47  28
   5   0 -16 26.8894 139.182  27
   5   0 -16 21.6812 141.309  26
  -5   0  16-32.1108 158.798  28
   5   0 -16 55.7361 164.977  58
   5   0 -16-191.198 149.328  57
   5   0 -16 102.042 256.123  13
   5   0 -16 67.2372 241.752   2
   5   0 -16-36.6112 204.625   6
   5   0 -16-32.4218 169.022  41
   5   0 -16-429.001 302.821   7
   5   0 -16-147.766 394.317   9
   5   0 -15 1147.96 298.092  13
   5   0 -15 1407.91 346.555   7
   5   0 -15 792.248 432.093   9
   5   0 -15 1120.05 257.818   6
   5   0 -14 131.393 251.262  13
   5   0 -14 165.563 286.477   7
   5   0 -14-58.6312 401.646   9
   5   0 -14-113.679 187.208   6
   5   0 -13 671.248 283.949  13
   5   0 -13 813.909 305.157   7
   5   0 -13 529.847 431.982   9
   5   0 -13 941.147 225.055   6
   5   0 -12 128.620 274.171  13
   5   0 -12-248.759 260.816   7
   5   0 -12 84.6142 406.885   9
   5   0 -12-34.2685 189.726   6
   5   0 -11 40256.0 4482.09   7
   5   0 -11 41928.8 4480.21  13
   5   0 -11 42267.9 4460.08   6
   5   0 -11 37622.4 4506.76   9
   5   0 -10 113.778 267.282   7
   5   0 -10 14.9986 434.319   9
   5   0 -10 224.808 279.829  13
   5   0  -9 6618.04 885.510   9
   5   0  -9 7004.30 811.019   7
   5   0  -9 6620.62 810.640  13
   5   0  -8-24.0945 411.119   9
   5   0  -8-233.895 222.645   7
   5   0  -8-312.023 247.358  13
   5   0  -7 25834.0 2789.69  14
   5   0  -7 27404.2 2795.39   7
   5   0  -7 23541.6 2787.90  13
   5   0  -6-7.37556 246.808  13
   5   0  -6 74.7866 185.251  14
   5   0  -5 186302. 20141.8  13
   5   0  -5 186315. 20142.7  14
   5   0  -4 113.903 221.074  11
   5   0  -4 127.112 243.132  13
   5   0  -3 595598. 60579.7  11
   5   0  -3 540142. 60568.8  13
   5   0  -2 168.439 200.584  13
   5   0  -2 149.430 195.152  11
   5   0  -1 137762. 13731.0  11
  -5   0   1 124888. 13708.1  13
   5   0  -1 131316. 13726.1   1
  -5   0   0 38.9158 84.7739  12
  -5   0   0 12.0601 60.3310  13
   5   0   0-93.4473 224.830   1
  -5   0  -1 412954. 45288.9  13
   5   0   1 429312. 45313.1   7
   5   0   1 418035. 45303.8   1
   5   0   1 438041. 45307.9   4
  -5   0  -2-26.2046 91.8762  13
   5   0   2 11.8925 252.536   1
   5   0   2-6.55378 265.214   4
  -5   0  -3 31903.6 3644.52  10
  -5   0  -3 33343.2 3636.29  13
   5   0   3 36791.7 3658.89   8
  -5   0  -4-4.09373 127.586  13
  -5   0  -4 11.2050 184.702  10
  -5   0  -4-55.2852 243.042   9
   5   0   4-144.086 288.931   5
   5   0   4-67.2413 258.437   8
  -5   0  -5 43081.9 4497.04  13
  -5   0  -5 41440.8 4504.91  10
  -5   0  -5 45030.3 4514.86   9
   5   0   5 39619.5 4516.79   5
   5   0   5 37625.3 4507.28   8
  -5   0  -6-11.9998 154.552  13
  -5   0  -6-29.2612 224.729  10
   5   0   6 38.9270 339.910   5
  -5   0  -6 99.0489 272.729   9
   5   0   6 67.3566 265.648   8
  -5   0  -7 55039.5 5310.70  13
  -5   0  -7 54085.0 5317.85  10
  -5   0  -7 52124.6 5327.34   9
   5   0   7 50965.4 5334.46   5
   5   0   7 36971.6 5306.98   8
  -5   0  -8 56.2612 193.207  13
  -5   0  -8 121.450 261.664  10
   5   0   8-24.6546 392.120   5
  -5   0  -8 22.8359 347.684   9
  -5   0  -9 148017. 15988.0  13
  -5   0  -9 146282. 15994.2  10
  -5   0  -9 151026. 16006.4   9
   5   0   9 145783. 16009.9   5
  -5   0 -10 41.3953 201.747  13
  -5   0 -10-140.249 261.911  10
   5   0  10 461.572 408.282   5
  -5   0 -10-213.418 348.855   9
  -5   0 -11 38273.8 4364.13  10
  -5   0 -11 40395.3 4385.04   9
   5   0  11 40936.2 4397.10   5
  -5   0 -11 40441.6 4358.13  13
  -5   0 -12-229.725 286.115  10
   5   0  12 56.5883 411.744   5
  -5   0 -12-138.765 214.992  13
  -5   0 -13 24815.8 2749.36  10
   5   0  13 25187.0 2796.09   5
  -5   0 -13 24543.3 2736.83  13
  -5   0 -14 73.1864 177.512  51
  -5   0 -14 72.5058 162.282  55
  -5   0 -14-68.3763 275.365  10
  -5   0 -14-164.374 223.034  13
  -5   0 -14 58.6941 159.762  56
  -5   0 -14-9.94516 163.024  19
  -5   0 -14-208.089 238.802  30
  -5   0 -14-118.910 172.666  50
   5   0  14 135.503 453.927   5
  -5   0 -15 1055.28 270.400  13
  -5   0 -15 804.881 197.766  56
  -5   0 -15 830.117 257.909  30
   5   0  15 579.684 190.113  28
  -5   0 -15 806.059 211.169  51
  -5   0 -15 904.988 335.533  10
  -5   0 -15 751.551 213.515  50
  -5   0 -15 858.208 192.377  41
  -5   0 -15 852.286 195.154  19
   5   0  15 732.475 486.199   5
  -5   0 -16 225.491 253.920  30
  -5   0 -16 377.300 186.279  56
  -5   0 -16 138.050 311.328  10
  -5   0 -16-186.882 156.669  43
  -5   0 -16 204.547 177.666  19
  -5   0 -16-17.0382 246.509  13
   5   0  16 104.382 484.678   5
  -5   0 -16 9.16162 175.790  41
  -5   0 -16-134.514 193.533  51
   5   0  16 153.743 178.993  28
  -5   0 -17 22069.4 2803.37  10
  -5   0 -17 25807.4 2795.14  13
  -5   0 -17 23700.9 2761.26  30
  -5   0 -17 25334.1 2741.08  56
   5   0  17 24857.3 2741.70  28
  -5   0 -17 25660.3 2747.30  51
   5   0  17 29268.5 2881.99   5
  -5   0 -17 27719.4 2745.10  19
  -5   0 -17 24811.9 2738.21  41
  -5   0 -17 23911.1 2738.14  43
  -5   0 -18 229.298 264.810  30
  -5   0 -18-232.142 312.161  10
  -5   0 -18 18.4343 191.189  19
  -5   0 -18 48.6673 158.324  43
   5   0  18-24.2096 183.996  28
  -5   0 -18 24.9402 207.823  51
   5   0  18 28.4521 511.006   5
  -5   0 -18-33.5790 193.845  56
   5   0  18 269.104 239.594  45
  -5   0 -18 73.5787 254.660  13
   5   0  19 3275.30 448.816  28
  -5   0 -19 2517.72 554.429  10
  -5   0 -19 2983.13 438.388  43
  -5   0 -19 4197.80 460.385  51
  -5   0 -19 4148.30 463.126  19
  -5   0 -19 4080.81 455.797  56
   5   0  19 3734.60 468.477  45
  -5   0 -19 3683.93 521.394  13
  -5   0 -20 6.04271 197.605  51
  -5   0 -20 116.616 194.369  56
   5   0  20-227.495 186.725  28
  -5   0 -20-67.5198 159.118  43
   5   0  20 125.447 226.282  45
  -5   0 -21 912.609 226.098  51
  -5   0 -21 622.327 179.242  43
   5   0  21 502.658 196.265  28
   5   0  21 906.373 226.689  45
  -5   0 -21 918.609 211.117  56
  -5   0 -22 406.386 131.027  43
   5   0  22-50.4032 175.257  40
   5   0  22 208.474 193.227  45
   5   0  22-78.4559 165.330  28
  -5   0 -22-275.384 178.315  56
   5   0  23 582.445 201.249  45
  -5   0 -23 781.563 180.498  56
   5   0  23 503.273 165.573  28
   5   0  24-173.726 236.220   3
   5   0  24 32.5052 159.698  45
  -5   0 -24-187.800 150.705  56
   5   0  24-112.456 167.517  30
   5   0  25 90.9778 209.368   3
   5   0  25 61.2547 125.483  45
   5   0  25 237.442 130.173  30
  -5   0 -25 293.237 127.914  56
  -5   0 -26-165.552 105.749  56
   5   0  26-56.6021 167.088   3
   5   0  27-165.403 119.057   3
   5   1 -29-51.8421 66.9974  43
  -5   1  28 843.752 131.435  28
   5   1 -28 793.641 151.466  30
   5  -1 -28 1142.72 126.479  56
   5   1 -28 201.533 124.457  43
   5  -1 -28 192.770 105.122  43
   5   1 -27 288.810 149.452  43
   5  -1 -27 857.428 151.926  56
   5   1 -27 680.924 134.896  56
   5  -1 -27 803.684 157.518  41
  -5   1  27 843.267 161.280  28
   5   1 -27 573.298 193.274  30
   5   1 -26 147.748 150.994  43
   5  -1 -26 291.369 156.569  41
   5  -1 -26 399.325 151.166  56
   5   1 -26 52.7202 126.292  56
  -5   1  26 44.9616 156.288  28
   5   1 -26 192.501 205.240  30
   5  -1 -26 191.921 131.786  36
   5   1 -26 191.731 153.716  36
   5   1 -25 343.628 175.925  43
   5   1 -25 450.698 163.914  56
   5  -1 -25 838.774 187.943  56
   5  -1 -25 626.012 191.357  41
   5  -1 -25 709.963 162.423  19
  -5   1  25 559.208 193.588  28
   5   1 -25 396.691 238.436  30
   5   1 -25 661.562 189.292  36
   5  -1 -25 922.057 168.776  36
   5  -1 -24 2157.92 284.427  29
   5  -1 -24 1848.79 257.656  19
   5  -1 -24 1625.02 276.989  50
   5  -1 -24 1915.02 278.276  56
   5   1 -24 1745.70 258.385  56
   5  -1 -24 1681.24 279.687  41
  -5   1  24 1599.40 279.340  28
   5   1 -24 1740.00 279.275  36
   5   1 -24 1327.51 323.039  30
   5   1 -23 4483.42 682.125  30
   5   1 -23 5829.38 639.579  56
   5  -1 -23 5776.80 650.346  56
   5  -1 -23 6158.54 653.893  50
   5  -1 -23 6643.11 656.010  29
   5  -1 -23 4792.00 688.563   2
   5   1 -23 4164.30 685.725   2
   5   1 -23 5274.21 649.849  36
   5  -1 -23 5805.13 640.188  19
   5  -1 -23 5882.71 652.515  41
  -5   1  23 4753.55 650.169  28
   5   1 -22 764.134 232.222  36
   5  -1 -22 1037.35 234.422  56
   5   1 -22 1002.18 293.190  30
   5   1 -22 854.133 209.238  31
   5  -1 -22 509.916 184.467  51
   5  -1 -22 1143.52 235.083  50
   5  -1 -22 937.660 236.486  29
   5  -1 -22 1348.11 317.621   2
   5   1 -22 444.237 319.422   2
   5  -1 -22 966.109 240.481  41
   5   1 -22 775.661 225.259  41
   5  -1 -22 1122.36 212.080  22
   5  -1 -22 801.750 203.623  19
   5   1 -22 1046.40 209.716  56
   5  -1 -22 834.970 186.828  57
  -5   1  22 702.970 236.456  28
  -5  -1  22 733.542 202.661  28
   5  -1 -21 37194.1 3853.53  26
   5  -1 -21 37481.2 3857.65  22
   5  -1 -21 34966.4 3855.20  19
   5  -1 -21 25748.5 3949.15   9
   5  -1 -21 21694.9 3906.34  10
   5   1 -21 36223.8 3855.96  36
   5  -1 -21 37771.8 3861.95  50
   5   1 -21 33654.1 3851.17  31
   5   1 -21 33214.2 3875.37  30
   5  -1 -21 35755.7 3851.05  57
   5   1 -21 37126.1 3854.35  56
   5  -1 -21 35444.6 3859.06  56
   5  -1 -21 37930.4 3863.15  29
  -5   1  21 36714.6 3861.86  28
  -5  -1  21 33662.5 3852.69  28
   5   1 -21 36838.2 3855.83  41
   5  -1 -21 35423.4 3858.41  41
   5  -1 -21 31830.0 3877.62   2
   5   1 -21 34381.3 3881.80   2
   5  -1 -21 38732.4 3861.54  58
   5   1 -21 33529.2 3902.61  13
   5  -1 -21 39308.9 3935.72  13
   5  -1 -20 18777.6 2023.09  26
   5  -1 -20 19361.1 2024.83  27
   5  -1 -20 19167.3 2032.99  50
   5  -1 -20 14411.6 2146.71   9
   5  -1 -20 18813.0 2029.75  41
   5   1 -20 19356.0 2027.23  41
   5  -1 -20 19107.2 2026.89  22
   5  -1 -20 16043.8 2023.59  19
   5   1 -20 18888.2 2028.78  36
   5   1 -20 18055.9 2051.21  30
   5   1 -20 18440.0 2022.47  31
   5  -1 -20 18292.4 2032.21  29
  -5  -1  20 17799.2 2023.68  28
  -5   1  20 19881.0 2033.93  28
   5  -1 -20 18590.3 2031.70  58
   5   1 -20 18536.5 2077.13  13
   5  -1 -20 20011.6 2116.99  13
   5  -1 -20 16872.3 2056.94   2
   5   1 -20 18054.9 2056.80   2
   5   1 -20 18385.3 2023.42  56
   5  -1 -20 19375.9 2022.46  57
   5  -1 -20 17585.8 2029.45  56
   5  -1 -19 1419.53 281.893  50
   5   1 -19 1622.81 423.790  10
   5  -1 -19 1378.46 256.400  22
   5  -1 -19 1825.92 544.604   9
   5  -1 -19 1711.06 288.312  41
   5   1 -19 1776.53 269.116  41
   5   1 -19 1383.92 274.946  36
   5   1 -19 1444.95 244.968  31
   5   1 -19 1342.38 326.816  30
   5   1 -19 1533.88 251.428  56
   5  -1 -19 1465.14 238.957  57
   5  -1 -19 1484.04 273.186  58
   5  -1 -19 1504.15 276.135  29
   5  -1 -19 1257.71 250.131  19
   5  -1 -19 1588.01 282.432  56
  -5  -1  19 1282.96 245.773  28
  -5   1  19 1553.91 271.747  28
   5  -1 -19 1773.56 250.044  26
   5  -1 -19 1377.89 247.779  27
   5   1 -19 1766.73 343.999   2
   5  -1 -19 1567.38 342.472   2
   5  -1 -19 1228.41 395.430  13
   5   1 -19 1561.72 321.957  13
   5  -1 -18 36336.3 4661.28  50
   5  -1 -18 45014.2 4660.51  47
   5  -1 -18 38738.1 4778.86   9
   5  -1 -18 38532.0 4660.27  41
   5   1 -18 45512.1 4659.73  41
   5  -1 -18 47246.7 4658.66  57
   5   1 -18 46531.4 4659.25  56
   5  -1 -18 40778.8 4662.76  58
   5  -1 -18 36091.7 4659.86  56
   5  -1 -18 35955.4 4715.60   7
   5  -1 -18 44867.3 4660.37  61
   5   1 -18 43394.7 4656.22  31
   5   1 -18 42458.2 4678.05  30
  -5   1  18 47569.2 4667.72  28
  -5  -1  18 48021.8 4661.86  28
   5  -1 -18 36311.3 4661.71  29
   5  -1 -18 44070.5 4657.93  26
   5  -1 -18 43643.8 4659.27  27
   5   1 -18 43248.9 4681.65   2
   5  -1 -18 42200.0 4681.66   2
   5   1 -18 45805.5 4659.60  55
   5  -1 -18 40742.0 4660.43  22
   5  -1 -18 48224.6 4752.33  13
   5   1 -18 46641.9 4709.88  13
   5  -1 -17 1703.22 253.041  47
   5  -1 -17 1819.26 296.199   6
   5  -1 -17 1740.93 254.608  22
   5  -1 -17 1253.97 278.900  41
   5   1 -17 1647.55 261.011  41
   5  -1 -17 735.240 583.067   9
   5  -1 -17 1687.61 390.264   7
   5  -1 -17 1582.51 273.753  58
   5  -1 -17 1503.59 241.998  57
   5   1 -17 1810.33 250.193  56
   5   1 -17 1517.72 248.654  31
   5   1 -17 1320.04 307.782  30
   5   1 -17 2067.64 326.349  13
   5  -1 -17 1239.04 417.983  13
   5  -1 -17 1575.77 256.773  61
   5   1 -17 1984.77 330.051   2
   5  -1 -17 1849.40 329.560   2
   5  -1 -17 1595.94 250.406  26
   5  -1 -17 1484.12 251.091  27
  -5   1  17 1249.69 271.227  28
  -5  -1  17 1703.57 251.577  28
   5   1 -17 1860.16 257.638  55
   5  -1 -16 18375.7 2424.22   9
   5   1 -16 22784.5 2292.20  41
   5  -1 -16 19665.6 2293.23  22
  -5   1  16 18288.5 2290.78  17
   5   1 -16 21393.6 2289.98  31
   5   1 -16 20816.0 2311.17  30
   5   1 -16 21960.7 2291.93  55
   5  -1 -16 21100.8 2390.56  13
   5   1 -16 24127.8 2339.60  13
   5   1 -16 22187.0 2317.91   2
   5  -1 -16 21794.8 2318.14   2
   5  -1 -16 21480.7 2293.40  61
   5   1 -16 20869.6 2291.46  57
   5  -1 -16 17617.9 2293.42  58
   5  -1 -16 23653.0 2291.90  57
   5  -1 -16 16969.3 2348.93   7
   5  -1 -16 23784.6 2323.51   6
   5  -1 -16 21338.7 2293.72  47
   5   1 -16 20154.3 2296.67  46
   5  -1 -16 21716.3 2291.17  26
   5  -1 -16 20421.1 2291.19  27
   5  -1 -15 45135.4 4922.75  13
   5   1 -15 52431.8 4878.90  13
   5  -1 -15 47246.4 4863.67   6
   5  -1 -15 44056.0 4952.14   9
   5   1 -15 45390.1 4868.24   9
   5   1 -15 39502.5 4891.68   7
   5  -1 -15 34964.6 4889.74   7
   5  -1 -14 229.158 172.863   6
   5  -1 -14 46.0714 385.405  13
   5   1 -14 104.107 201.589  13
   5  -1 -14 304.560 496.279   9
   5  -1 -14 164.439 249.431   7
   5   1 -14 51.7744 282.276   7
   5   1 -14 118.342 229.460   9
   5   1 -13 945.377 249.558   6
   5   1 -13 1058.34 231.764  13
   5  -1 -13 1160.99 423.525  13
   5   1 -13 1138.30 309.658   7
   5   1 -13 1145.33 275.869   9
   5  -1 -13 1126.46 521.469   9
   5  -1 -13 762.890 283.934   7
   5  -1 -12 7212.47 937.489  13
   5   1 -12 8593.14 804.859  13
   5   1 -12 7247.48 808.557   6
   5   1 -12 6260.62 799.384   9
   5  -1 -12 5613.84 1001.80   9
   5   1 -12 6378.66 830.480   7
   5  -1 -12 5525.26 831.522   7
   5   1 -11 3502.13 378.468  13
   5  -1 -11 1925.82 580.683  13
   5   1 -11 2443.43 406.017   7
   5  -1 -11 2877.19 643.594   9
   5   1 -11 2734.51 386.515   9
   5  -1 -11 2126.10 412.672   7
   5   1 -10 9284.46 982.214  13
   5   1 -10 7936.72 976.083   9
   5  -1 -10 7883.97 1145.88  13
   5  -1 -10 8932.46 1158.91   9
   5  -1 -10 8719.54 1011.88   7
   5   1 -10 9046.16 1009.34   7
   5   1  -9 9621.79 963.683  13
   5   1  -9 7423.76 961.709   9
   5  -1  -9 6319.70 1110.59  13
   5  -1  -9 9008.43 998.384   7
   5   1  -9 9184.92 993.013   7
   5   1  -8 5654.64 600.149  13
   5   1  -8 5386.09 613.133   6
   5   1  -8 4691.13 600.703   9
   5  -1  -8 4018.83 822.442  13
   5  -1  -8 5274.23 646.438   7
   5   1  -8 5302.28 639.023   7
   5   1  -7 96508.8 8999.63  13
   5  -1  -7 78876.7 9067.03  13
   5  -1  -7 87802.6 9021.84   7
   5   1  -7 92787.5 9016.93   7
   5   1  -7 87573.4 9005.34   6
   5  -1  -7 101273. 9055.59  11
   5   1  -7 70836.8 8988.52   9
   5  -1  -6 10080.8 1075.27  14
   5   1  -6 11576.3 1077.87  14
   5  -1  -6 10570.2 1200.62  13
   5   1  -6 12591.8 1053.84  13
   5  -1  -6 10327.9 1090.62   7
   5   1  -6 11788.2 1081.82   7
   5   1  -6 11980.2 1064.44   6
   5  -1  -6 11481.4 1120.80  11
   5   1  -6 7929.14 1034.27   9
   5  -1  -5 91481.4 10150.3  14
   5   1  -5 92825.6 10150.5  14
   5  -1  -5 92422.5 10160.6   7
   5   1  -5 95413.4 10149.3   7
   5   1  -5 94301.6 10134.1  13
   5  -1  -5 82052.3 10192.5  13
   5   1  -5 94957.0 10141.6   6
   5  -1  -5 101881. 10179.4  11
   5   1  -4 1524.69 215.036   7
   5   1  -4 1361.71 211.488  14
   5   1  -4 726.287 143.009  13
   5  -1  -4 1134.34 207.811  14
   5   1  -4 813.356 180.221   6
   5  -1  -4 1570.21 293.117   7
   5  -1  -4 1834.22 340.088  11
   5   1  -3 681070. 69747.4   7
   5  -1  -3 664545. 69761.7   7
  -5   1   3 641995. 69742.8  13
   5   1  -3 625751. 69734.6  13
   5   1  -3 656705. 69741.5   6
   5  -1  -3 651819. 69772.9  11
   5  -1  -2 5183.14 579.876   7
   5   1  -2 4929.36 531.296   7
   5  -1  -2 5533.52 694.399   8
   5   1  -2 4377.75 504.149  13
  -5   1   2 4517.90 521.735  13
   5  -1  -2 4345.77 592.994  11
   5  -1  -2 6035.17 628.353   4
   5  -1  -1 228269. 24210.0   4
   5  -1  -1 232976. 24209.1   7
   5   1  -1 219637. 24186.7   7
  -5   1   1 234799. 24188.4  12
   5   1  -1 232117. 24193.2   1
   5  -1  -1 220056. 24191.4   1
  -5   1   1 211617. 24184.9  13
   5  -1   0 2902.45 434.460   4
   5   1   0 1697.83 265.311   7
   5  -1   0 3011.96 388.019   7
  -5  -1   0 2759.83 332.574  13
  -5   1   0 1571.78 252.330  12
   5  -1   0 2472.97 328.822   1
   5   1   0 1921.91 319.234   1
  -5   1   0 1653.49 247.194  13
   5  -1   1 447167. 53053.4   4
   5   1   1 475925. 53029.3   7
   5  -1   1 477207. 53051.7   7
  -5   1  -1 503017. 53030.1  12
  -5  -1  -1 567398. 53032.1   9
   5   1   1 483941. 53035.6   1
   5  -1   1 485703. 53034.3   1
  -5   1  -1 475487. 53028.8  13
  -5  -1  -1 470795. 53037.2  13
   5   1   2 1167.12 217.458   7
  -5  -1  -2 1417.69 254.556   9
   5  -1   2 1228.29 463.613   8
  -5   1  -2 1097.86 193.215  12
  -5  -1  -2 1483.64 283.826  13
   5   1   2 1303.28 280.487   1
   5  -1   2 1064.95 269.084   1
  -5   1  -2 1216.04 194.617  13
   5   1   3 45267.7 5971.86   7
  -5  -1  -3 66511.1 5985.29   9
   5  -1   3 55834.3 5977.43   1
   5   1   3 56773.3 5981.34   1
  -5   1  -3 57260.8 5968.21  13
  -5  -1  -3 52314.2 5984.25  13
   5  -1   4 1578.03 339.772   1
   5   1   4 1866.04 353.903   1
  -5  -1  -4 1750.30 347.235  13
  -5   1  -4 1760.13 262.226  13
  -5  -1  -4 2584.54 381.734   9
  -5  -1  -5 230.734 319.361   9
  -5  -1  -5 310.441 160.910  10
  -5  -1  -5 702.275 271.123  13
  -5   1  -5 121.155 163.739  13
   5   1   5 295.798 331.208   5
   5  -1   5 334.555 312.396   5
  -5  -1  -6 14593.9 1539.27   9
  -5  -1  -6 13457.4 1485.04  10
  -5   1  -6 13881.2 1510.59  10
  -5  -1  -6 12378.9 1514.62  13
  -5   1  -6 13717.7 1489.57  13
   5   1   6 13853.6 1533.41   5
   5  -1   6 12364.3 1526.18   5
  -5  -1  -7 5722.73 561.416   9
  -5  -1  -7 4612.58 439.909  10
  -5   1  -7 4937.84 491.423  10
  -5   1  -7 4925.89 442.078  13
  -5  -1  -7 4672.90 513.582  13
   5  -1   7 4621.17 555.091   5
   5   1   7 4664.02 556.274   5
  -5  -1  -8 1997.22 476.754   9
  -5   1  -8 2282.39 377.234  10
  -5  -1  -8 2056.59 317.313  10
  -5   1  -8 2309.12 318.447  13
  -5  -1  -8 1691.81 385.744  13
   5  -1   8 2265.45 460.332   5
   5   1   8 2171.85 487.721   5
  -5  -1  -9 5568.16 781.620   9
  -5   1  -9 6270.70 730.962  10
  -5  -1  -9 6240.12 700.774  10
  -5   1  -9 5991.69 697.152  13
  -5  -1  -9 5548.16 728.004  13
   5  -1   9 5316.98 769.558   5
   5   1   9 5370.32 801.172   5
  -5  -1 -10 4532.23 708.567   9
   5  -1  10 5461.30 695.247   5
   5   1  10 5365.71 709.211   5
  -5  -1 -10 4204.80 634.934  13
  -5   1 -10 5528.33 608.526  13
  -5  -1 -10 4824.57 613.201  10
  -5   1 -10 4814.30 637.259  10
   5  -1  11 14052.7 1751.99   5
   5   1  11 16468.0 1772.54   5
  -5   1 -11 14756.6 1708.11  13
  -5  -1 -11 14638.1 1725.29  13
  -5  -1 -11 15374.3 1771.95   9
  -5   1 -11 16136.3 1736.70  10
  -5  -1 -11 16028.5 1711.75  10
   5   1  12 20837.4 2281.82   5
   5  -1  12 22165.1 2276.64   5
  -5   1 -12 19218.6 2244.54  10
  -5  -1 -12 18760.9 2224.29  10
  -5  -1 -12 21066.3 2276.22   9
  -5  -1 -12 19641.2 2237.57  13
  -5   1 -12 20368.8 2225.12  13
  -5  -1 -13 852.436 217.136  19
  -5   1 -13 1220.54 281.023  30
  -5  -1 -13 1718.72 457.738   9
   5  -1  13 1835.60 469.901   5
   5   1  13 1550.39 494.403   5
  -5   1 -13 1313.69 290.359  13
  -5  -1 -13 1190.50 310.075  13
   5   1  13 1245.59 228.996  28
  -5   1 -13 1246.80 354.667  10
  -5  -1 -13 1025.09 287.845  10
  -5   1 -13 1350.50 217.596  51
  -5   1 -13 1091.02 209.936  56
   5   1  14 13947.6 1683.92  45
  -5   1 -14 14440.3 1687.37  43
  -5  -1 -14 15721.7 1686.06  56
  -5   1 -14 15147.1 1685.46  56
  -5  -1 -14 13874.3 1685.83  19
  -5   1 -14 15901.9 1757.19  10
  -5  -1 -14 14931.0 1730.66  10
  -5  -1 -14 17003.5 1816.36   9
  -5   1 -14 16339.1 1712.73  30
  -5  -1 -14 15170.5 1687.90  29
  -5   1 -14 15180.9 1729.62  13
  -5  -1 -14 16354.8 1749.47  13
  -5  -1 -14 15983.5 1691.77  50
  -5   1 -14 16857.9 1689.98  51
  -5  -1 -14 15216.0 1682.67  55
   5   1  14 17399.5 1817.73   5
   5  -1  14 16595.9 1807.18   5
   5   1  14 16413.9 1695.06  28
   5   1  15 1534.79 271.503  45
  -5   1 -15 1581.51 263.862  43
  -5  -1 -15 1588.73 276.136  50
  -5   1 -15 1851.16 267.433  56
  -5  -1 -15 1785.67 265.898  56
  -5  -1 -15 1601.76 271.565  19
  -5   1 -15 1586.08 336.523  30
  -5  -1 -15 1902.28 276.348  29
  -5   1 -15 1502.83 322.916  13
  -5  -1 -15 1715.05 365.939  13
  -5  -1 -15 1621.82 261.752  55
  -5  -1 -15 1612.09 255.588  54
   5   1  15 1565.56 282.521  28
  -5   1 -15 1873.78 408.702  10
   5   1  15 2218.00 543.804   5
   5  -1  15 2213.43 563.123   5
  -5  -1 -15 2106.24 477.042   9
   5   1  16 18012.0 2132.88  45
  -5   1 -16 18146.7 2135.87  43
  -5  -1 -16 19573.2 2128.28  41
  -5  -1 -16 19042.6 2136.64  19
  -5  -1 -16 19324.0 2133.60  56
  -5   1 -16 19266.4 2133.72  56
  -5  -1 -16 19385.3 2131.43  55
  -5   1 -16 18986.5 2160.13  30
  -5  -1 -16 20464.5 2137.42  29
  -5   1 -16 19339.6 2184.60  13
  -5  -1 -16 22685.1 2206.84  13
  -5  -1 -16 21187.7 2141.66  50
   5   1  16 18667.1 2261.12   5
   5  -1  16 21396.7 2261.02   5
  -5   1 -16 19032.9 2212.17  10
  -5  -1 -16 21226.6 2250.69   9
   5   1  16 20060.8 2141.35  28
   5   1  17 255.207 193.865  45
  -5   1 -17 157.329 186.713  43
  -5  -1 -17 253.261 203.640  19
  -5  -1 -17 243.345 188.123  55
  -5  -1 -17 257.975 174.526  41
  -5  -1 -17 584.629 432.374   9
  -5   1 -17 185.022 287.311  30
   5   1  17 506.254 223.526  28
  -5  -1 -17 332.132 216.402  50
   5  -1  17-104.780 505.060   5
   5   1  17 898.795 498.450   5
  -5   1 -17 692.841 372.127  10
  -5  -1 -17 295.750 198.376  56
  -5   1 -17 358.088 197.187  56
  -5  -1 -17 19.2683 282.903  13
  -5   1 -17 254.834 248.994  13
  -5  -1 -17 175.962 202.229  29
  -5  -1 -18 6592.42 749.827  19
   5   1  18 5633.67 738.696  45
  -5  -1 -18 7178.85 744.418  56
  -5   1 -18 6652.83 745.258  56
  -5   1 -18 5673.27 788.969  30
  -5  -1 -18 7165.92 757.419  50
  -5   1 -18 6099.75 804.824  13
  -5  -1 -18 7272.39 821.646  13
   5  -1  18 6747.74 940.191   5
   5   1  18 6016.38 941.629   5
  -5  -1 -18 6197.11 738.579  55
  -5   1 -18 6851.69 854.848  10
  -5  -1 -18 7071.65 930.395   9
   5   1  18 6893.64 757.696  28
  -5   1 -18 5546.94 741.903  43
  -5  -1 -18 6640.18 735.200  41
  -5   1 -19 1388.97 257.186  56
  -5  -1 -19 1615.25 258.493  56
  -5   1 -19 1159.81 339.478  30
  -5   1 -19 1435.28 239.758  43
  -5  -1 -19 1693.89 264.913  19
   5   1  19 1067.24 246.920  45
  -5  -1 -19 1706.42 281.117  50
  -5  -1 -19 1341.33 241.276  41
   5   1  19 1108.20 274.156  28
  -5   1 -20 3421.32 414.035  56
  -5  -1 -20 3376.90 407.944  56
  -5  -1 -20 3651.81 413.914  19
  -5   1 -20 1800.90 461.520  30
   5   1  20 2891.63 397.460  45
   5   1  20 3191.48 420.351  28
  -5   1 -20 3348.65 400.811  43
  -5  -1 -20 2942.91 423.775  51
   5   1  21 215.303 201.337  28
  -5  -1 -21 416.200 193.276  19
  -5  -1 -21 233.846 206.887  51
   5  -1  21 545.850 240.266  45
   5   1  21 283.255 167.085  45
  -5   1 -21 429.390 174.665  43
  -5   1 -21 257.876 195.182  56
  -5  -1 -21 232.281 184.416  56
   5   1  22-160.762 182.531  28
   5  -1  22 181.852 164.859  38
  -5  -1 -22-210.477 181.471  19
  -5  -1 -22 142.387 171.918  51
   5  -1  22 56.8533 217.061  45
  -5  -1 -22-116.533 165.052  56
  -5   1 -22 284.155 173.972  56
  -5   1 -22 160.560 153.845  43
   5   1  23-104.856 165.197  28
   5   1  23 187.656 234.039   3
   5  -1  23-304.349 236.294   3
  -5   1 -23 8.31469 135.829  43
  -5  -1 -23-81.8139 170.622  51
   5  -1  23-58.0431 189.111  45
  -5   1 -23-8.52049 161.906  56
  -5  -1 -23-70.3777 152.161  56
   5  -1  23 226.993 137.264  38
   5   1  24 3292.03 432.663  28
   5  -1  24 2795.58 461.461   3
   5   1  24 3590.92 464.914   3
  -5   1 -24 2646.61 416.665  43
  -5  -1 -24 4811.62 430.493  51
  -5   1 -24 3514.58 426.296  56
  -5  -1 -24 3903.15 423.089  56
   5  -1  24 3967.21 440.036  45
   5  -1  24 3820.26 430.794  40
   5  -1  25 117.024 124.014  40
   5   1  25 18.9607 176.031   3
   5  -1  25 149.244 177.565   3
  -5  -1 -25 95.7293 113.141  56
  -5   1 -25 104.656 120.243  56
   5  -1  25 124.282 156.114  30
  -5   1 -25 77.3865 93.6498  43
   5  -1  25 269.406 139.196  45
   5   1  25-19.0790 123.491  28
  -5  -1 -26 100.336 79.5547  56
   5   1  26 130.529 137.701   3
   5  -1  26-49.0234 134.917   3
   5  -1  26 69.2408 102.766  45
   5   1  26 18.3395 87.4288  28
   5  -1  26 148.723 111.369  30
  -5   1 -26 60.9984 79.7974  18
   5   2 -27 355.244 159.525  30
   5   2 -27 306.846 110.692  43
   5   2 -26-33.1500 117.738  43
   5  -2 -26 254.030 106.580  19
   5   2 -26 205.975 183.146  30
   5  -2 -26 195.490 130.172  55
   5  -2 -26 164.489 126.002  41
   5  -2 -25 804.482 169.628  41
   5  -2 -25 857.291 153.538  19
   5   2 -25 422.064 163.753  43
   5  -2 -25 869.705 179.348  29
   5   2 -25 388.033 231.585  30
   5  -2 -25 576.956 172.674  50
   5  -2 -25 983.165 174.523  55
   5  -2 -25 587.729 134.080  51
   5  -2 -24 643.351 182.690  51
   5  -2 -24 1511.20 223.959  54
   5  -2 -24 1153.11 218.959  55
   5  -2 -24 1104.81 213.687  41
   5  -2 -24 1428.83 198.200  19
   5   2 -24 1151.82 183.007  56
   5  -2 -24 1261.30 220.994  29
   5  -2 -24 1320.79 222.218  50
   5   2 -24 721.627 203.304  43
   5   2 -24 1016.99 277.200  30
   5   2 -23 1406.77 346.689  30
   5  -2 -23 2165.55 305.693  50
   5  -2 -23 2482.87 298.861  58
   5   2 -23 1843.11 271.874  56
   5  -2 -23 2313.59 303.218  41
   5  -2 -23 1987.66 285.369  19
   5  -2 -23 2174.08 280.743  22
   5   2 -23 1514.06 294.646  43
   5  -2 -23 1914.34 303.210  55
   5  -2 -23 2476.33 313.707  54
  -5   2  23 1941.42 302.221  28
   5   2 -22 924.710 294.780  30
   5  -2 -22 635.483 227.167  55
   5  -2 -22 701.065 236.884  54
   5  -2 -22 942.002 216.601  58
   5   2 -22 721.339 182.226  56
   5  -2 -22 814.109 201.700  19
   5  -2 -22 1013.20 235.348  50
   5   2 -22 589.362 237.572  36
   5  -2 -22 855.179 191.530  22
  -5   2  22 930.951 225.587  28
   5  -2 -22 1082.69 181.156  26
   5  -2 -22 768.583 227.981  41
   5   2 -22 993.094 205.044  43
   5   2 -21 8142.19 982.819  16
   5  -2 -21 7981.82 1005.64  50
  -5   2  21 8613.56 1004.14  28
   5  -2 -21 9157.67 1002.37  58
   5   2 -21 8404.90 987.252  56
   5  -2 -21 9502.69 1010.11  54
   5   2 -21 7307.22 998.147  43
   5  -2 -21 8787.11 1004.07  41
   5  -2 -21 9480.99 996.561  22
   5  -2 -21 9771.34 992.581  27
   5  -2 -21 10005.8 989.250  26
   5   2 -21 9543.72 1002.95  36
   5   2 -20 3641.37 432.220  36
   5  -2 -20 3323.73 404.963  47
   5   2 -20 3070.63 394.448  16
   5  -2 -20 3164.00 435.867  54
   5   2 -20 3415.91 401.930  56
   5  -2 -20 3317.61 394.253  57
   5  -2 -20 3125.07 429.428  58
   5   2 -20 3303.53 423.175  43
   5  -2 -20 2835.34 429.321  41
   5   2 -20 3100.30 395.510  37
   5  -2 -20 3489.47 413.290  22
   5  -2 -20 2689.20 450.605   2
   5   2 -20 2542.15 458.837   2
  -5   2  20 3314.59 428.785  28
   5  -2 -20 3754.64 404.392  26
   5  -2 -20 3199.12 404.686  27
   5  -2 -19 12.0910 185.831  22
   5  -2 -19-252.541 568.704   9
   5  -2 -19-66.1961 220.234  41
   5   2 -19-93.3482 155.330  37
   5   2 -19-183.265 167.284  56
   5  -2 -19 187.213 146.696  57
   5  -2 -19 52.2503 215.790  58
   5   2 -19 207.613 229.567  36
   5   2 -19 355.017 334.484  10
   5   2 -19 177.437 146.822  16
   5  -2 -19 596.425 370.701  13
   5   2 -19 392.474 231.569  13
   5  -2 -19 208.401 228.829  54
   5  -2 -19 312.086 174.881  61
   5  -2 -19 250.826 169.660  47
   5   2 -19 203.545 249.300   2
   5  -2 -19 276.390 259.235   2
   5  -2 -19 196.621 172.642  27
   5  -2 -19 315.830 170.418  26
  -5   2  19 129.872 213.121  28
   5  -2 -18 5456.59 704.295  22
   5  -2 -18 5048.77 711.377  41
   5   2 -18 6436.89 698.955  37
   5  -2 -18 6231.11 698.803  26
   5  -2 -18 6076.22 700.835  27
   5   2 -18 6514.53 710.791  36
   5  -2 -18 6788.88 705.321  61
   5   2 -18 5432.48 748.210  13
   5  -2 -18 5865.76 862.704  13
   5  -2 -18 6479.41 701.286  47
   5   2 -18 5451.45 730.056   2
   5  -2 -18 5135.81 737.358   2
  -5   2  18 5094.60 707.358  17
   5   2 -18 6035.28 695.594  16
   5  -2 -18 5593.48 714.061  58
   5   2 -18 6618.46 694.699  56
   5  -2 -18 7056.28 695.092  57
   5   2 -18 5057.86 802.809  10
  -5   2  18 7136.11 720.151  28
   5   2 -17 17326.8 1924.09  56
   5  -2 -17 18797.2 1926.11  57
  -5   2  17 16477.1 1931.19  17
   5   2 -17 18995.4 1928.78  16
   5   2 -17 19064.7 1928.76  52
   5   2 -17 17674.6 1956.88  30
   5   2 -17 17820.8 1927.92  31
   5  -2 -17 17640.6 1927.25  26
   5  -2 -17 16445.3 1928.14  27
   5  -2 -17 17379.3 1929.51  61
   5  -2 -17 16816.0 2075.83  13
   5   2 -17 16165.4 1967.84  13
   5  -2 -17 17271.0 1929.76  47
   5   2 -17 15576.1 2001.20  10
   5   2 -17 15683.5 1945.15   2
  -5   2  17 18107.0 1936.78  28
   5   2 -17 18299.0 1927.86  37
   5   2 -16 6566.21 747.317  56
   5  -2 -16 6798.42 748.493  57
   5   2 -16 7656.24 754.835  37
   5  -2 -16 6634.15 750.153  26
   5  -2 -16 6072.23 752.816  27
  -5   2  16 6548.12 759.252  17
   5   2 -16 7068.15 752.495  16
   5   2 -16 6860.28 790.873  30
   5   2 -16 7575.87 755.761  52
  -5   2  16 5720.92 756.211  53
   5   2 -16 6780.95 801.567  13
   5  -2 -16 6037.15 944.926  13
  -5   2  16 7251.73 767.736  28
   5   2 -16 5908.13 840.840  10
   5  -2 -16 7077.97 754.949  61
   5   2 -16 5712.35 777.262   2
   5   2 -16 5418.20 763.609  46
   5  -2 -16 6299.31 755.024  47
   5  -2 -15 12029.3 1735.93   7
   5  -2 -15 16273.4 1684.86  57
   5   2 -15 16049.2 1685.66  37
   5   2 -15 18012.9 1689.93  16
  -5   2  15 16046.5 1689.30  17
   5  -2 -15 14089.1 1685.80  47
   5   2 -15 15663.3 1708.32  30
   5   2 -15 14889.2 1722.53  13
   5  -2 -15 13712.1 1837.68  13
  -5   2  15 16303.8 1695.19  28
   5   2 -15 15359.3 1754.16  10
   5   2 -15 16487.3 1686.71  52
  -5   2  15 14464.6 1689.64  53
   5  -2 -15 14125.4 1684.89  61
   5   2 -15 14575.2 1700.89   2
   5  -2 -15 14467.6 1683.62  26
  -5   2  14 2087.44 284.183  17
   5   2 -14 2178.54 268.593  16
   5   2 -14 1846.66 324.037  30
   5  -2 -14 1673.96 266.717  57
   5  -2 -14 2233.92 610.947  13
   5   2 -14 2091.19 328.859  13
   5  -2 -14 1780.35 348.078   7
   5  -2 -14 3401.48 722.075   9
   5   2 -14 1677.66 388.181  10
  -5   2  14 2028.83 279.007  53
   5   2 -14 1944.63 277.394  52
  -5   2  14 2062.07 292.258  28
   5   2 -13 27375.6 2876.43  13
   5  -2 -13 20449.0 2981.90  13
   5  -2 -13 21944.9 2886.64   7
   5   2 -13 24459.3 2842.41  31
   5   2 -13 25632.4 2860.23  30
   5   2 -13 23137.4 2892.17  10
   5  -2 -13 25101.7 3007.11   9
   5   2 -13 24800.8 2844.82  36
   5   2 -13 27718.2 2845.36  52
  -5   2  13 27578.1 2848.86  53
   5   2 -13 30185.8 2848.22  16
   5  -2 -12 16021.2 1879.91   7
   5   2 -12 18452.1 1866.84  13
   5  -2 -12 12095.4 2002.53  13
   5  -2 -12 16752.0 2024.94   9
   5   2 -12 17126.6 1886.50  10
   5  -2 -11 52236.5 5780.69   7
   5   2 -11 55461.0 5766.79  13
   5  -2 -11 47000.0 5882.68  13
   5  -2 -11 51971.6 5865.86   9
   5  -2 -10 9649.01 1133.23   7
   5  -2 -10 8780.39 1289.97   9
   5   2 -10 10582.1 1112.86  13
   5  -2 -10 7699.12 1324.68  13
   5  -2  -9 7942.38 942.343   7
   5   2  -9 8574.17 915.839  13
   5  -2  -8 2272.51 362.211   7
   5   2  -8 2531.55 324.311  13
   5  -2  -8 2398.26 470.002  11
   5  -2  -8 1499.05 692.039  13
   5  -2  -7 1089.32 274.594   7
   5   2  -7 1180.98 204.550  13
   5  -2  -7 1254.43 368.678  11
   5  -2  -6 72987.0 8151.80   7
   5   2  -6 75351.8 8132.30  13
   5  -2  -6 78144.3 8188.22  11
   5  -2  -5 6064.91 735.518   7
   5   2  -5 6243.00 695.438  13
   5  -2  -5 5756.17 787.563  11
   5  -2  -4 8001.64 917.200   7
   5  -2  -4 7739.37 1049.97   8
   5   2  -4 7255.11 865.739  10
   5  -2  -4 8061.18 975.081  11
  -5   2   4 8467.96 890.048  13
   5   2  -4 8066.29 873.409  13
   5  -2  -3 95891.6 9558.53  14
   5   2  -3 97633.9 9558.97  14
   5  -2  -3 94346.0 9639.37   8
   5  -2  -3 99053.6 9584.23   7
  -5   2   3 94466.0 9565.88  13
   5   2  -3 101368. 9556.76  13
   5   2  -3 74679.9 9542.89  10
   5  -2  -3 98470.6 9616.83  11
   5   2  -2 15313.7 2251.70  12
   5  -2  -2 23818.3 2343.19  11
   5  -2  -2 25008.2 2331.97   4
   5   2  -2 25289.4 2270.50  14
   5  -2  -2 24002.5 2269.89  14
   5  -2  -2 24937.5 2399.93   8
   5  -2  -2 25490.7 2308.59   7
  -5   2   2 24538.7 2281.95  13
   5   2  -2 26085.7 2269.08  13
   5  -2  -1 31212.6 3347.70   4
   5  -2  -1 27971.7 3289.18  14
  -5   2   1 29898.6 3300.21  13
   5   2  -1 32326.9 3290.20  13
   5  -2  -1 29691.6 3391.50   8
   5  -2  -1 31867.3 3328.20   7
  -5   2   0 7358.65 842.444  13
   5  -2   0 7535.46 942.687   4
   5  -2   0 8146.30 887.519   7
   5  -2   0 5387.92 1024.87   8
  -5  -2  -1 10142.6 1039.35   9
  -5   2  -1 9185.09 1035.42  13
  -5  -2  -1 7991.87 1135.72  13
   5  -2   1 7768.25 1110.64   4
   5  -2   1 9630.13 1080.67   7
   5  -2   1 7908.03 1194.68   8
  -5  -2  -2 21718.8 2097.50   9
   5  -2   2 19117.7 2129.00   7
  -5   2  -2 19607.0 2085.57  13
  -5  -2  -2 15665.0 2152.86  13
   5   2   2 18705.9 2082.97   1
   5  -2   2 17967.9 2076.02   1
   5  -2   3 3512.82 529.333   7
  -5  -2  -3 2619.78 599.231  13
  -5  -2  -3 3487.34 486.931   9
  -5   2  -3 3657.63 440.692  13
   5   2   3 3535.98 455.396   1
   5  -2   3 3256.38 444.142   1
  -5  -2  -4 54523.6 5370.49   9
   5  -2   4 46056.5 5393.05   7
  -5   2  -4 53595.7 5357.20  13
  -5  -2  -4 42709.5 5407.06  13
   5  -2   4 47661.8 5347.47   1
   5   2   4 47889.5 5351.92   1
  -5   2  -5 26361.2 2896.89  12
  -5  -2  -5 28568.7 2928.52   9
  -5   2  -5 27279.8 2902.61  13
  -5  -2  -5 22903.4 2962.54  13
   5  -2   5 26690.2 2900.07   1
   5   2   5 25783.2 2904.01   1
  -5  -2  -6 14579.7 1578.01   9
  -5   2  -6 15405.8 1533.48  13
  -5  -2  -6 12773.1 1606.02  13
   5  -2   6 12872.3 1529.34   1
   5   2   6 12762.7 1538.53   1
  -5   2  -7 60664.1 6372.87  10
  -5  -2  -7 60843.1 6395.70   9
  -5   2  -7 64248.3 6365.79  13
  -5  -2  -7 53398.8 6402.75  13
   5   2   7 56218.4 6367.49   1
   5  -2   7 55199.1 6359.93   1
  -5   2  -8 4451.15 494.737  10
  -5  -2  -8 3019.36 554.852   9
   5  -2   8 2813.34 487.477   1
   5   2   8 3285.57 506.811   1
  -5   2  -8 3823.12 464.310  13
  -5  -2  -8 2877.56 570.562  13
   5  -2   9 13235.5 1678.61   1
   5   2   9 15157.8 1692.11   1
  -5   2  -9 15717.6 1671.36  13
  -5  -2  -9 13954.7 1714.39  13
  -5   2  -9 15957.9 1688.66  10
  -5  -2  -9 15460.3 1729.46   9
   5  -2  10 14147.0 1696.09   1
  -5  -2 -10 13723.0 1730.29  13
  -5   2 -10 14805.7 1682.60  13
  -5   2 -10 16954.5 1706.36  10
  -5  -2 -10 15498.0 1748.40   9
  -5   2 -11-46.8582 221.338  30
  -5  -2 -11 44.5160 415.756   9
   5   2  11 4.58164 168.157  17
  -5   2 -11-366.826 279.131  10
   5   2  11 5.87406 175.977  28
  -5   2 -11 148.328 157.335  43
  -5   2 -11 62.7947 166.629  42
  -5   2 -11-14.2440 212.599  13
  -5  -2 -11 545.716 328.121  13
  -5   2 -11-53.9513 157.506  56
  -5   2 -12 244.213 225.008  13
  -5  -2 -12 154.729 348.357  13
   5   2  12 170.295 365.022   5
   5   2  12 213.174 189.001  28
  -5   2 -12-5.44664 153.324  43
  -5   2 -12-5.95995 149.138  42
  -5   2 -12-161.664 284.473  10
   5   2  12 225.897 187.191  17
  -5   2 -12-50.5777 229.901  30
  -5   2 -12-81.5120 172.333  56
  -5  -2 -12 211.899 402.515   9
  -5  -2 -13 201.945 423.852   9
  -5   2 -13 701.576 277.243  30
  -5   2 -13 766.964 182.371  43
  -5   2 -13 636.848 181.477  42
   5   2  13 896.888 386.992   5
   5   2  13 624.209 213.227  28
  -5  -2 -13 421.671 190.004  56
  -5  -2 -13 287.836 199.254  29
  -5  -2 -13 488.734 340.059  13
  -5   2 -13 601.629 252.730  13
  -5   2 -13 696.607 191.428  56
  -5   2 -13 884.019 315.705  10
  -5  -2 -14 16509.3 1832.81  56
  -5   2 -14 17195.1 1834.63  56
  -5  -2 -14 15089.0 1834.17  29
  -5   2 -14 16083.3 1861.01  30
  -5  -2 -14 15790.7 1913.33  13
  -5   2 -14 15445.4 1880.76  13
  -5   2 -14 17554.2 1838.40  43
  -5   2 -14 19212.9 1838.98  42
  -5  -2 -14 15675.9 1942.55   9
  -5   2 -14 15729.4 1907.08  10
  -5  -2 -15 18867.5 2345.34  50
  -5   2 -15 19698.8 2389.05  13
  -5  -2 -15 22764.8 2422.06  13
  -5   2 -15 20435.3 2416.29  10
  -5  -2 -15 21760.3 2459.38   9
   5   2  15 18612.8 2419.22   1
  -5  -2 -15 21236.2 2344.41  29
  -5   2 -15 21068.2 2367.10  30
  -5   2 -15 23543.3 2346.50  42
  -5   2 -15 23134.4 2346.42  43
  -5   2 -15 21562.4 2342.48  56
  -5  -2 -15 21874.4 2342.25  56
  -5  -2 -16 10594.3 1146.46  50
  -5   2 -16 10180.4 1174.77  30
  -5  -2 -16 10075.1 1138.42  29
  -5   2 -16 8571.23 1188.48  13
  -5  -2 -16 11259.3 1224.86  13
  -5   2 -16 9155.49 1220.23  10
  -5  -2 -16 10213.4 1279.66   9
  -5  -2 -16 9947.83 1139.90  19
   5   2  16 8084.65 1238.32   1
  -5   2 -16 10390.8 1141.82  43
  -5   2 -16 10092.9 1138.84  56
  -5  -2 -16 11281.1 1138.58  56
  -5  -2 -17 2959.64 394.002  50
  -5  -2 -17 2725.99 388.431  19
  -5   2 -17 2005.35 448.557  30
  -5  -2 -17 3334.19 386.607  29
  -5   2 -17 2901.33 386.991  43
  -5   2 -17 2370.20 496.669  10
  -5  -2 -17 3349.15 368.916  55
  -5  -2 -17 2666.05 604.834   9
  -5  -2 -17 2913.94 384.652  56
  -5   2 -17 2860.63 384.819  56
  -5   2 -17 2439.93 446.994  13
  -5  -2 -17 2494.13 466.607  13
  -5  -2 -18 913.591 231.437  29
   5   2  18 1076.27 254.402  28
  -5  -2 -18 1083.21 233.530  19
  -5   2 -18 672.027 207.619  43
  -5  -2 -18 1017.46 241.954  50
  -5  -2 -18 1140.57 203.151  55
   5   2  18 699.547 269.677   3
   5  -2  18 1007.09 280.330   3
  -5  -2 -18 1033.55 217.371  56
  -5   2 -18 704.898 225.324  56
  -5  -2 -19 20203.5 2569.02  51
  -5  -2 -19 24109.3 2559.58  55
  -5  -2 -19 26453.1 2568.09  29
   5   2  19 25862.3 2575.43  28
  -5   2 -19 25086.2 2564.49  18
  -5  -2 -19 24802.0 2568.12  19
  -5   2 -19 21936.1 2567.84  43
   5  -2  19 18673.9 2573.29   3
   5   2  19 20060.7 2575.20   3
  -5  -2 -19 25523.4 2571.95  50
  -5   2 -19 23107.4 2565.46  56
  -5  -2 -19 24765.3 2562.81  56
  -5   2 -20 792.680 219.792  56
  -5  -2 -20 950.018 203.635  56
   5   2  20 965.252 240.493  28
  -5  -2 -20 778.928 220.482  50
  -5   2 -20 1267.16 200.413  18
  -5  -2 -20 1127.11 217.470  19
  -5  -2 -20 794.945 226.556  51
  -5   2 -20 780.438 209.918  43
   5  -2  20 589.425 253.384   3
   5   2  20 917.937 260.159   3
   5  -2  21 323.242 210.460   3
   5   2  21-56.7822 214.841   3
   5  -2  21 35.6605 218.572  45
  -5   2 -21 219.021 170.088  43
  -5   2 -21 329.752 155.020  18
  -5  -2 -21 205.547 177.782  50
   5   2  21 284.258 196.409  28
  -5  -2 -21 412.995 159.735  56
  -5   2 -21 145.293 175.316  56
  -5  -2 -21 101.805 169.847  19
   5  -2  22 540.825 203.016   3
   5   2  22 442.693 198.794   3
  -5   2 -22 448.919 157.147  43
   5  -2  22 648.247 214.976  45
  -5  -2 -22 828.598 158.358  56
   5   2  22 384.667 193.145  28
  -5   2 -22 629.492 154.009  18
  -5  -2 -22 657.765 167.771  19
   5   2  23 995.028 196.303   3
   5  -2  23 1066.42 183.425  38
  -5  -2 -23 1044.96 181.718  19
  -5  -2 -23 1084.99 165.037  56
   5  -2  23 849.260 209.251  45
   5   2  23 1060.12 198.909  28
  -5   2 -23 614.032 172.645  43
  -5   2 -23 1133.69 168.893  18
   5  -2  24 59.5895 113.199  38
   5  -2  24-57.4518 138.898  40
  -5   2 -24-25.4741 102.933  43
  -5   2 -24-25.9664 82.7730  25
   5  -2  24-14.6473 138.442  45
  -5  -2 -24-141.246 91.0685  56
   5   2  24-91.5758 130.214  28
  -5   2 -24 75.7815 96.1499  18
   5   2  25 83.4028 102.234  28
   5  -2  25 333.718 107.083  40
  -5   2 -25 171.847 79.1226  43
   5  -2  25 110.909 107.914  45
   5  -2  25 303.178 126.994  30
   5   3 -25 197.138 131.294  30
   5  -3 -25 264.443 83.5649  19
   5  -3 -25 242.833 100.698  50
   5  -3 -25 305.549 98.7731  56
   5  -3 -25 331.463 87.2504  41
  -5   3  25 167.485 84.2556  28
   5  -3 -25 134.315 98.5564  55
   5   3 -25 68.3424 88.3062  25
   5   3 -24 831.705 206.139  43
   5  -3 -24 2161.02 221.417  41
   5  -3 -24 887.332 207.405  51
   5  -3 -24 2143.01 229.808  50
   5  -3 -24 1928.73 227.623  54
   5  -3 -24 2106.74 224.223  55
   5  -3 -24 1962.38 216.541  19
  -5   3  24 1630.77 217.085  28
   5  -3 -24 2130.31 224.385  56
   5   3 -24 1185.37 251.899  30
   5   3 -23 513.720 207.220  30
   5  -3 -23 551.821 157.374  55
   5  -3 -23 569.577 164.556  54
   5  -3 -23 505.721 157.500  56
   5  -3 -23 550.676 164.712  29
   5  -3 -23 382.447 165.477  50
   5  -3 -23 624.978 150.214  19
   5  -3 -23 689.692 154.931  41
   5  -3 -23 555.207 131.633  22
   5  -3 -23 401.311 149.108  58
  -5   3  23 441.832 145.038  28
   5   3 -23 311.974 132.203  43
   5   3 -22 866.066 227.997  30
   5  -3 -22 750.379 180.832  55
   5  -3 -22 750.538 189.078  54
   5  -3 -22 551.781 184.026  56
   5  -3 -22 502.592 186.771  29
   5  -3 -22 451.343 188.645  50
   5  -3 -22 665.335 170.187  19
   5  -3 -22 691.489 177.104  41
   5  -3 -22 677.047 152.180  22
   5  -3 -22 391.782 164.853  58
  -5   3  22 510.718 164.092  28
   5   3 -22 449.626 152.610  43
   5   3 -22 647.798 144.814  42
   5   3 -21 424.868 236.746  30
   5  -3 -21 32.2600 183.339  54
   5  -3 -21 210.850 186.525  56
   5  -3 -21 162.730 185.008  29
   5  -3 -21 142.362 171.218  58
   5  -3 -21-33.6412 193.959  50
   5   3 -21 88.4820 145.788  43
   5   3 -21 269.767 145.252  42
   5  -3 -21 545.154 151.774  22
   5   3 -21-43.8033 134.372  16
   5  -3 -21 554.971 181.717  41
  -5   3  21-9.42343 157.295  28
   5  -3 -21 269.336 128.880  27
  -5   3  20 13483.4 1547.53  28
   5   3 -20 12327.1 1543.98  43
   5   3 -20 14878.0 1550.88  42
   5  -3 -20 14529.2 1550.66  41
   5  -3 -20 15021.0 1538.87  26
   5  -3 -20 15999.7 1543.06  27
   5  -3 -20 13817.5 1546.73  22
   5   3 -20 12138.4 1569.58  30
   5  -3 -20 12796.5 1553.06  54
   5   3 -20 14299.2 1545.16  16
   5  -3 -20 13893.2 1550.19  58
   5   3 -19 77.0775 156.263  16
  -5   3  19 36.8547 202.682  17
   5  -3 -19 122.074 145.614  47
   5  -3 -19 98.1565 191.434  58
   5  -3 -19 216.966 142.235  61
   5  -3 -19 91.0584 214.594  54
   5  -3 -19 27.5867 138.409  26
   5  -3 -19-134.110 148.441  27
  -5   3  19 71.6004 177.373  28
   5  -3 -19-100.003 198.650  41
   5   3 -19 58.4645 166.543  37
   5  -3 -19-5.37852 165.793  22
   5   3 -19-136.367 249.206  30
   5   3 -19 310.415 152.850  43
   5   3 -18 317.775 174.628  43
   5  -3 -18 600.249 168.746  27
   5  -3 -18 511.471 155.975  26
  -5   3  18 471.870 194.320  28
   5  -3 -18 611.096 169.176  47
   5   3 -18 675.402 181.107  16
  -5   3  18 781.096 221.781  17
   5  -3 -18 702.706 171.637  61
   5  -3 -18 558.028 210.485  58
   5   3 -18 631.449 261.911  30
   5  -3 -18 391.714 214.931  41
   5   3 -18 309.308 192.794  37
  -5   3  17 2895.95 375.760  17
   5   3 -17 3193.27 361.600  16
   5  -3 -17 2981.26 343.354  26
  -5   3  17 2395.12 362.318  28
   5  -3 -17 2528.66 349.020  27
   5   3 -17 2267.50 346.528  43
   5  -3 -17 2702.53 348.903  47
   5  -3 -17 2834.59 346.569  61
   5   3 -17 2633.81 362.622  37
   5   3 -17 2480.60 415.438  30
   5   3 -16 2501.30 312.509  37
   5   3 -16 1914.29 293.033  43
   5   3 -16 2575.86 302.707  16
  -5   3  16 2392.38 320.759  17
   5  -3 -16 2379.41 287.041  26
  -5   3  16 2004.02 298.462  28
   5  -3 -16 1816.07 293.037  47
   5  -3 -16 2004.65 292.412  61
   5   3 -16 2035.06 353.609  30
  -5   3  16 1466.18 287.884  25
   5   3 -15 3324.86 435.367  52
   5   3 -15 3306.14 411.520  43
   5  -3 -15 2809.13 777.816   9
   5  -3 -15 3273.99 413.233  61
   5   3 -15 3182.43 468.246  30
  -5   3  15 3837.55 438.446  17
   5   3 -15 3695.28 425.547  16
   5   3 -15 3501.91 428.696  37
  -5   3  15 3241.76 415.534  25
   5  -3 -15 3222.09 411.310  26
  -5   3  15 3173.13 420.494  28
   5   3 -14 21010.0 2192.66  37
   5   3 -14 21744.2 2192.99  52
   5   3 -14 18225.1 2204.48  30
  -5   3  14 23440.6 2194.95  17
   5   3 -14 23221.0 2195.17  16
  -5   3  14 19679.9 2188.02  28
  -5   3  14 18041.7 2188.43  25
   5  -3 -14 15268.8 2379.26   9
   5   3 -14 18323.0 2184.39  43
   5   3 -14 19104.9 2222.09  13
   5   3 -14 18547.9 2193.13  46
   5   3 -13 10694.2 1132.29  37
   5   3 -13 11886.1 1135.05  52
  -5   3  13 8250.45 1117.09  34
   5   3 -13 8415.41 1148.91  30
   5   3 -13 11847.1 1133.06  16
  -5   3  13 10710.4 1125.98  28
   5   3 -13 10334.3 1162.43  13
   5   3 -13 9799.39 1133.76  46
   5  -3 -13 11041.8 1431.19   9
   5   3 -13 9750.07 1121.62  43
  -5   3  13 10352.0 1127.66  25
  -5   3  12 4603.84 557.048  34
   5   3 -12 5556.42 574.818  16
   5   3 -12 5240.42 581.855  46
   5   3 -12 3752.57 593.656  30
   5   3 -12 5767.15 581.641  52
   5   3 -12 5570.23 606.221  13
   5   3 -12 5000.23 573.862  37
  -5   3  12 5403.12 569.117  25
  -5   3  12 3891.46 556.874  43
   5  -3 -12 3221.40 890.874   9
  -5   3  11 275.510 119.729  34
   5  -3 -11-441.801 689.569   9
  -5   3  11 279.592 136.571  25
   5   3 -11 114.031 151.338  16
   5   3 -11 36.8630 185.109  13
  -5   3  11-28.4966 140.369  43
   5   3 -11 485.348 182.368  37
   5   3 -11 54.1109 197.826  30
   5   3 -11 151.922 162.733  46
   5   3 -11-36.9080 179.286  52
  -5   3  10 2479.08 317.862  34
  -5   3  10 2839.32 331.646  25
   5   3 -10 2603.44 368.570  13
   5  -3 -10 2468.66 719.019   9
   5   3 -10 2712.17 338.832  46
   5   3 -10 2387.19 359.298  30
  -5   3  10 2566.67 326.777  43
  -5   3   9 54.6437 105.711  34
  -5   3   9-96.1596 118.781  43
   5   3  -9-43.5403 164.771  13
   5  -3  -9 332.919 656.902   9
   5   3  -9 85.8985 148.476  46
  -5   3   8 399.673 135.387  43
   5   3  -8 389.121 158.975  37
   5   3  -8 484.114 171.770  52
   5  -3  -8 103.086 330.391  11
   5   3  -8 297.309 167.923  13
  -5   3   8 327.922 106.575  34
   5   3  -7 7686.49 798.671  13
   5   3  -7 6459.87 773.964  52
   5  -3  -7 6721.72 901.815  11
   5   3  -6 55748.6 6013.76  13
   5  -3  -6 54180.5 6083.65  11
   5   3  -5-8.79532 148.877  13
   5  -3  -5 453.886 324.248  11
   5   3  -4 17288.8 1881.97  13
   5  -3  -4 16605.5 1962.12  11
   5  -3  -4 16742.0 2015.63   8
  -5   3   3 11465.7 1272.10  13
   5   3  -3 11934.2 1257.01  13
   5  -3  -3 9535.19 1335.12  11
   5  -3  -3 10003.7 1402.13   8
   5   3  -2 408.739 155.199  13
  -5   3   2 682.624 191.082  13
   5  -3  -2 359.793 349.699  11
   5  -3  -2 997.402 539.961   8
   5  -3  -1 2958.61 528.223   4
  -5   3   1 2870.95 407.972  13
   5  -3  -1 3288.80 531.756  11
   5  -3  -1 3547.67 701.881   8
   5  -3   0 6029.74 842.991   4
  -5   3   0 6716.32 751.189  13
   5  -3   0 5900.16 837.283  11
   5  -3   0 5968.85 980.190   8
   5  -3   1 7880.30 1042.51   4
  -5   3  -1 9456.94 957.234  13
  -5  -3  -1 6293.95 1059.77  13
   5  -3   1 6987.07 1131.69   8
   5  -3   2 28422.6 3582.28   4
  -5   3  -2 34604.0 3530.62  13
  -5  -3  -2 25429.1 3607.40  13
  -5   3  -2 35019.3 3525.03  12
   5  -3   2 29647.5 3648.74   8
   5  -3   3-267.313 284.845   7
   5  -3   3 24.3292 408.434   4
   5  -3   3 341.393 558.988   8
  -5  -3  -3 31.7175 498.983  13
  -5   3  -3-44.2363 180.592  12
  -5   3  -3 172.574 198.562  13
  -5   3  -4 34129.5 4018.30  13
  -5  -3  -4 24017.4 4088.88  13
  -5   3  -4 35493.9 3985.84  23
  -5   3  -4 38598.3 3992.53  63
  -5   3  -4 33548.3 4011.40  12
  -5   3  -4 43854.3 3996.10  25
   5  -3   4 25319.1 4116.17   8
   5  -3   4 28973.9 4037.42   7
   5  -3   4 27548.4 4068.17   4
  -5   3  -4 43665.7 3995.73  42
  -5   3  -5 2069.28 324.750  13
  -5   3  -5 1892.62 272.894  23
  -5   3  -5 1859.20 284.899  63
  -5   3  -5 2129.03 276.217  25
  -5   3  -5 2337.23 286.400  42
  -5   3  -5 1694.05 264.143  43
  -5   3  -5 2075.80 268.334  16
   5  -3   5 1484.87 527.674   4
   5  -3   5 1822.39 405.358   7
  -5  -3  -5 1793.39 595.665  13
  -5   3  -5 1769.37 304.814  12
   5  -3   5 1381.67 663.135   8
  -5   3  -6 10706.9 1202.53  23
  -5   3  -6 11164.5 1204.80  43
  -5   3  -6 12329.3 1211.37  25
  -5   3  -6 11007.2 1247.49  13
  -5  -3  -6 8443.38 1386.60  13
  -5   3  -6 9170.59 1230.51  12
   5  -3   6 7783.38 1273.23   7
  -5   3  -6 11722.5 1206.48  16
  -5   3  -7-14.6294 212.042  13
   5  -3   7 121.568 341.273   7
  -5   3  -7 111.731 153.063  43
  -5   3  -7 184.877 197.307  12
  -5  -3  -7 450.123 483.756  13
   5   3   7 104.345 157.712  17
  -5   3  -7 322.617 152.347  16
  -5   3  -7 105.959 149.620  25
   5   3   7 371.413 171.346  28
  -5   3  -7 152.490 175.254  23
  -5  -3  -8 6195.10 1085.90  13
  -5   3  -8 7536.35 967.741  13
   5   3   8 8807.87 924.116  17
  -5   3  -8 8141.16 927.728  16
  -5   3  -8 9016.56 931.088  25
  -5   3  -8 9229.48 936.878  42
  -5   3  -8 8422.87 923.970  43
  -5   3  -8 7485.95 958.605  12
   5   3   8 8138.64 928.920  28
  -5   3  -8 7922.45 923.970  23
   5  -3   8 5612.70 1027.23   7
   5   3   9 7330.29 786.510  17
   5   3   9 6756.50 790.483  28
   5  -3   9 4703.00 903.452   7
  -5   3  -9 7694.45 785.846  43
  -5   3  -9 8175.60 802.212  42
  -5   3  -9 6318.74 821.005  12
  -5   3  -9 4982.91 789.326  30
  -5   3  -9 7435.55 786.582  23
  -5   3  -9 7691.00 840.989  13
  -5  -3  -9 6211.92 963.465  13
   5   3  10 8952.85 966.533  17
  -5   3 -10 9066.39 961.131  18
   5   3  10 9039.79 974.500  28
   5  -3  10 5078.57 1080.38   7
  -5   3 -10 9985.59 967.842  43
  -5   3 -10 9808.21 978.508  42
  -5   3 -10 7409.20 998.089  12
  -5   3 -10 6443.05 973.047  30
  -5   3 -10 8438.04 965.443  23
  -5   3 -10 8586.32 1014.51  13
  -5  -3 -10 8382.45 1117.90  13
   5   3  11 6388.45 745.382  17
  -5   3 -11 7114.07 739.512  18
   5   3  11 6874.74 754.707  28
  -5   3 -11 7695.76 762.637  42
  -5   3 -11 5882.81 783.189  12
  -5   3 -11 5293.67 757.003  30
  -5   3 -11 6874.17 743.344  23
  -5   3 -11 6270.14 798.047  13
  -5   3 -12 9535.09 1004.01  18
   5   3  12 8136.88 1009.91  17
   5   3  12 9864.80 1020.48  28
  -5   3 -12 10609.4 1019.98  42
  -5   3 -12 8041.64 1049.75  12
  -5   3 -12 9690.51 1007.43  23
  -5   3 -12 7376.39 1022.92  30
  -5   3 -12 9177.95 1068.54  13
   5   3  13 325.767 207.194  28
  -5   3 -13 290.558 164.065  18
   5   3  13 183.898 206.683  17
   5  -3  13 67.3878 395.435   7
  -5   3 -13 301.127 218.633  42
  -5   3 -13 76.4154 182.206  23
  -5   3 -13 203.517 261.240  13
  -5   3 -13 71.3230 203.021  63
  -5   3 -13 187.927 241.130  30
  -5   3 -14 13739.0 1544.59  23
  -5   3 -14 14442.7 1555.88  42
   5   3  14 14141.0 1553.76  28
  -5   3 -14 15322.1 1543.85  18
  -5   3 -14 15855.8 1552.59  63
  -5  -3 -14 11294.5 1541.60  29
   5   3  15 6.97869 205.784  28
  -5   3 -15 63.2958 184.661  23
  -5   3 -15-237.294 200.342  42
  -5   3 -15 165.626 160.846  18
  -5  -3 -15-60.4110 178.969  29
  -5   3 -15 121.687 185.489  63
  -5  -3 -15-6.41526 208.427  50
   5   3  16 155.970 204.712  28
  -5   3 -16 286.981 184.390  23
  -5  -3 -16 18.4680 200.503  50
  -5   3 -16 144.439 158.734  18
  -5   3 -16 420.405 185.888  63
  -5  -3 -16 286.821 180.473  29
   5   3  17 10338.3 1207.36  28
  -5  -3 -17 10004.5 1203.43  50
  -5  -3 -17 9749.38 1200.53  19
  -5   3 -17 12028.4 1198.37  23
  -5   3 -17 9802.19 1202.43  43
  -5   3 -17 11852.0 1197.85  18
  -5  -3 -17 10964.4 1199.35  29
  -5   3 -17 11278.1 1200.58  63
   5   3  18 10633.1 1270.10  28
  -5  -3 -18 12267.5 1267.73  50
  -5   3 -18 11429.0 1269.74  25
   5  -3  18 9269.15 1266.55  45
  -5  -3 -18 11733.2 1260.86  29
  -5   3 -18 10748.1 1265.29  43
  -5   3 -18 12489.1 1261.57  23
  -5  -3 -18 11911.3 1264.54  19
  -5   3 -18 11813.7 1260.59  63
  -5   3 -19 6468.24 804.071  43
   5   3  19 6788.39 813.195  28
  -5  -3 -19 6236.48 808.245  51
  -5   3 -19 7485.71 807.130  25
   5  -3  19 5287.42 806.324  45
  -5  -3 -19 7662.86 799.412  29
  -5  -3 -19 7330.30 804.924  19
  -5   3 -19 8489.30 799.613  23
  -5  -3 -19 7896.19 806.940  50
   5   3  20 38.3575 165.713  28
  -5  -3 -20 123.160 167.319  51
  -5   3 -20 244.413 129.826  25
   5  -3  20-26.4909 176.450  45
  -5   3 -20 116.725 139.461  43
  -5  -3 -20 80.0082 143.054  19
  -5   3 -20 32.9985 120.829  23
  -5  -3 -20 100.879 152.296  50
  -5   3 -20-221.751 123.205  15
  -5   3 -21 3.96191 118.421  25
  -5  -3 -21 12.5859 121.967  19
  -5   3 -21-65.4749 98.7322  15
  -5   3 -21-65.6621 129.439  43
   5   3  21 44.6819 145.723  28
   5  -3  21 167.626 155.738  45
  -5  -3 -21 43.8971 147.522  51
   5  -3  22 665.725 230.013  30
   5   3  22 1243.92 221.276  28
  -5   3 -22 1890.53 205.936  25
  -5  -3 -22 2237.91 218.383  51
   5  -3  22 1376.39 197.669  20
  -5  -3 -22 1907.27 207.363  19
  -5   3 -22 1370.72 209.392  43
  -5   3 -22 1894.29 198.801  15
   5  -3  22 948.570 219.165  45
   5   3  23 190.736 98.5253  28
   5  -3  23 144.287 99.4349  45
  -5   3 -23 212.077 65.2513  15
   5  -3  23 357.144 99.4549  38
   5  -3  23 101.721 112.550  40
  -5   3 -23 328.300 84.9945  43
  -5  -3 -23 428.913 95.5611  51
   5  -3  23 308.360 106.447  30
   5   4 -22 231.341 95.0868  63
   5  -4 -22 333.971 92.4339  29
   5  -4 -22 143.739 88.2466  56
   5  -4 -22 199.509 81.4513  55
   5  -4 -22 244.069 89.8483  54
   5  -4 -22 288.227 86.8336  19
   5  -4 -21 2609.37 330.434  29
   5  -4 -21 3146.14 316.359  41
   5   4 -21 1716.20 323.328  42
   5   4 -21 2220.39 322.129  25
   5  -4 -21 2585.75 318.672  58
   5  -4 -21 3121.47 329.229  56
   5  -4 -21 2925.85 323.749  55
   5  -4 -21 3076.95 330.123  54
   5  -4 -21 2733.57 315.642  22
   5  -4 -21 2574.64 325.103  19
   5   4 -21 3812.01 331.910  23
   5  -4 -20 690.123 176.764  56
   5  -4 -20 1141.52 178.244  54
   5   4 -20 870.114 166.629  42
   5   4 -20 1167.33 175.157  23
   5  -4 -20 984.864 148.925  22
   5   4 -20 755.861 160.007  25
   5  -4 -20 766.225 159.640  58
   5  -4 -20 957.165 179.903  29
   5  -4 -20 1153.24 160.264  41
   5   4 -19 3456.29 383.200  23
   5  -4 -19 3199.06 371.422  22
   5  -4 -19 3421.65 376.713  41
   5   4 -19 3468.77 386.264  42
   5  -4 -19 2819.80 387.859  54
   5   4 -19 2844.54 376.414  16
   5  -4 -19 2798.74 386.530  56
   5  -4 -19 3027.57 378.135  58
   5   4 -19 3208.27 378.236  25
   5   4 -18 392.040 145.006  25
   5  -4 -18 278.277 112.230  27
   5   4 -18 656.855 173.401  42
   5   4 -18 505.330 163.931  23
   5  -4 -18 241.353 137.632  22
  -5   4  18 243.807 173.523  17
   5   4 -18 173.512 147.983  16
   5  -4 -18 187.290 156.846  58
   5  -4 -18 172.788 177.305  54
   5  -4 -18 328.703 156.673  41
   5   4 -17 882.980 214.471  42
   5  -4 -17 866.553 162.548  27
   5   4 -17 826.962 186.010  25
   5   4 -17 1139.36 190.309  16
  -5   4  17 907.173 211.382  17
   5  -4 -17 781.116 198.862  41
   5  -4 -17 1051.78 199.453  58
   5   4 -16 3253.19 415.230  42
[truncated: 2,774,357 more chars]
